# Supplementary material for: Stakeholder involvement in systematic reviews: a scoping review
Source: Syst Rev. 2018 Nov 24;7:208. doi: 10.1186/s13643-018-0852-0 (PMC6260873; doi:10.1186/s13643-018-0852-0)
Supplement: Supplementary file 7 — Table of included studies. (XLSX 166 kb) [file 13643_2018_852_MOESM7_ESM.xlsx]

## Sheet: Additional File 7
Study author	year of publication	type of paper	stated aim (paste from paper)	Methodological focus / study methodology	Description of reported method(s) or approach(es) to involvement of members of public	Details/experience of people involved (patients, carers, professionals, policy makers etc)	were patients or carers involved?	at what stage were people involved?	COUNTRY (of lead author)	ICD-10 categorisation	Judgement of how comprehensive the description of methods of involvement is
Abdul-Kadir	2014	report of a guideline/recommendation	In November 2011, international experts in the field of obstetrics, gynecology, hematology, and anesthesiology met to discuss and debate issues surrounding the evaluation and management of PPH, with the aim of developing consensus recommendations to guide clinicians in treatment of the condition.	An international expert panel in obstetrics, gynecology, hematology, transfusion, and anesthesiology undertook a comprehensive review of the literature. At a meeting in November 2011, the panel agreed on a definition of severe PPH that would identify those women who were at a high risk of adverse clinical outcomes.	Expert panel	international experts in the field of obstetrics, gynecology, hematology, and anesthesiology	no	unclear	New Zealand	XV Pregnancy, childbirth and the puerperium	Red
ACOEM Practice Guidelines	2014	report of a guideline/recommendation	The American College of Occupational and Environmental Medicine (ACOEM) Opioids Guideline is designed to provide health care providers who are the primary target users of this guideline with evidence-based guidance on the use of opioids for treatment in the specific settings of acute (up to 1 month’ duration), subacute (1 to 3 months’ duration), chronic (>3 months’ duration), and postoperative pa…	Literature searches were performed using PubMed, EBSCO, Cochrane Review, and Google Scholar without publication date limits.	Comprehensive literature reviews were accomplished with article abstraction, critiquing, grading, evidence table compilation, and guideline finalization by a multidisciplinary expert panel to develop evidence-based guidance.	multidisciplinary Evidencebased Practice Opioids Panel (15 named members)	Unclear	unclear	USA	ICHI Medical & surgical intervention	Red
Ahern	2011	other	The aim was to learn about perspectives of consumers contributing to the work of the Division of Research, Audit and Academic Surgery of the Royal Australasian College of Surgeons.	Nine consumers who worked with the Division over the past 5 years completed (1) a written survey focused on their background and past experience, and (2) a semi-structured phone interview focused on their motivations for becoming involved in this work; their role; the evolution of the role of consumers in healthcare research; and what health information for consumers should contain.	states that consumers comment on systematic reviews	unclear	yes	unclear	Australia	Research	Red
Ahmedani	2014	systematic review	In 2012, the National Action Alliance for Suicide Prevention's (Action Alliance) Research Prioritization Task Force (RPTF) identified a series of Aspirational Goals (AGs), which, if achieved, might make a difference in mitigating suicide in the U.S.6 Following the establishment of these goals, the RPTF teamed with researchers who had expertise related to each of the goals. Experts were asked to r…	Using a three-step process, the expert panel reviewed available literature from electronic databases. For two AGs, the experts summarized the current state of knowledge, determined breakthroughs needed to advance the field, and developed a series of research pathways to achieve prevention goals.	They summarized the findings from both sets of reviews in presentation format for a panel of overview experts.	"experts" - assume professionals	no	unclear	USA	V Mental and behavioural disorders	Red
Ahn	2011	report of a guideline/recommendation	The purpose of this study was to provide evidence-based guidelines agreed upon by a multi-disciplinary expert panel to identify optimal care in key areas in the pre-hospital setting for patients with potential SCI.	(see before)	Four questions that were of clinical relevance and that could have significant impact on patient care were determined by a multidisciplinary expert panel…..Following an exhaustive search of the literature and collation of the identified studies into evidentiary tables, the evidence was graded and synthesized into guidelines that were refined through consensus using Delphi methodology	multi-disciplinary committee with expertise in the management of SCI	no	1 and 2	Canada	XIX Injury, poisoning and certain other consequences of external causes	Red
Al Jasmi	2015	report of a guideline/recommendation	The objective of this paper is to provide clinical guidelines on the diagnosis and treatment of LOPD in the MENA region.	An expert panel from the Middle East and North Africa (MENA) region met to create consensus-based guidelines for the diagnosis and treatment of late-onset Pompe disease for the MENA region, where the relative prevalence of Pompe disease is thought to be high but there is a lack of awareness and diagnostic facilities	A panel of experts met to develop consensus recommendations to aid diagnosis and treatment of infantile- and late-onset Pompe disease in the MENA region.	The panel of physicians from across the MENA region included experts from different specialties – adult and pediatric neurology, metabolic diseases, genetics, pediatric cardiology, and neuropathology – all with expertise in the diagnosis and/or management of Pompe disease.	No	2. interpreting results after review completion	Saudi Arabia	IV Endocrine, nutritional and metabolic diseases	Red
Albanese	2013	systematic review	The Movement Disorders Society commissioned this task force to critique existing dystonia rating scales and place them in the clinical and clinimetric context. A systematic literature review was conducted to identify rating scales that have either been validated or used in dystonia.	This group followed the same procedure as the task forces that appraised other rating scales in movement disorders. Initial discussions among these task force members regarded the construct to be reviewed, in the case its concept was not universally accepted. Then the task force members selected the scales to be included in the review (see criteria in the next paragraph) and identified unresolved…	(see before)	This task force consisted of 8 members from Europe and North America with diverse background and expertise, including neurologists, a neuropediatrician, and a clinical epidemiologist, who had worked extensively in the area of dystonia.	no	3. throughout/within the review process	Italy	VI Diseases of the nervous system	Red
Alcazar Navarrete	2015	report of a guideline/recommendation	a consensus document has been developed with the aim of determining the level of agreement in various areas where the use of IC+LABD may be unclear, in order to establish criteria for the appropriate use of IC in stable COPD.	This consensus document was drawn up by a group of professionals involved in the treatment and research of COPD with the aim of standardizing the use of IC in stable COPD. Members of the consensus panel were selected on the basis of their research activities in COPD, their active participation in scientific forums, and their involvement in scientific societies dedicated to COPD care. The consensu…	(see before)	Professionals	No	3. throughout/within the review process	Spain	X Diseases of the respiratory system	Amber
Alothman	2014	report of a guideline/recommendation	The objective of this article is to publish clinical practice guidelines on the diagnosis and treatment of invasive Candida infections in the Middle East region, based on the consensus recommendations of an expert panel that met in Dubai on June 15th 2012.	Expert panel meeting. Review of international guidelines (no systematic review of other evidence)	Expert panel	The panel included specialists in infectious diseases and intensivists with expertise in the management of invasive Candida infections.	No	unclear	Saudi Arabia	I Certain infectious and parasitic diseases	Red
Althof	2014	report of a guideline/recommendation	The aim of this study was to develop clearly worded, practical, evidenced-based recommendations for the diagnosis and treatment of premature ejaculation for family practice clinicians as well as sexual medicine experts.	Prior to the meeting, the committee members received a comprehensive literature review and were asked to critically assess the previous guidelines. Members were assigned specific topic for presentation, and a writing committee was chosen to craft this document. Quality of evidence and the strength of recommendation were graded using the Oxford Centre of Evidence-Based Medicine system	Expert panel	The committee members were selected to assure diversity of discipline, balance of opinion, knowledge, gender, and geography. Twenty members consisting of nine urologists, three psychiatrists, three psychologists, one family practice physician, one endocrinologist, one sexual medicine physician, one radiation oncologist, and one pharmacologist comprised the group.	No	unclear	USA	XIV Diseases of the genitourinary system	Red
Ansarin	2015	report of a guideline/recommendation	The present article provides a literature review on clinical issues in the diagnosis and management of severe asthma and a consensus on implementation of international guidelines in a local setting. The aim of this RC-EIF report is to define clinical parameters of severe asthma, the phenotypes and recommendations for management of severe asthma based on available evidence, current international g…	Expert panel meeting. Systematic literature search. Review & appraisal of evidence.	Expert panel, face-to-face meetings & conference calls.	A panel of experts from pulmonary medicine and allied fields. Each participant was selected based on clinical expertise and academic records in the field of asthma.	No	1 and 2	Iran	X Diseases of the respiratory system	Red
Arai	2014	systematic review	This paper scopes the literature on DNAs at NHS child health appointments in the UK with a focus on younger children (0–10 years) who are dependent on an adult carer for access to services. We also draw on comments made by a family research advisory group on the question of ‘did not attends’.	Scoping review (Arskey & O'Malley 2005)	we discussed our work with the Family Research Advisory Group at the National Children’s Bureau (NCB). With the permission of participants, our discussion was audio-recorded and transcribed. The observations from this group are reported alongside the review findings.	Seven mothers and fathers participated, of whom four were the parent of a child with disabilities or a long-term medical condition with extensive experience of NHS services.	Yes	unclear	UK	XXI Factors influencing health status and contact with health services	Amber
Augustin	2014	report of a guideline/recommendation	To evaluate scientific evidence about topical long-term therapy with vitamin D3 analogues, corticosteroids and their two-compound-products in psoriasis vulgaris and scalp psoriasis and to develop daily practice recommendations.	Systematic literature review via PubMed® and Embase® and informal expert consensus.	"informal expert consensus"	not stated	No	unclear	Germany	XII Diseases of the skin and subcutaneous tissue	Red
Avery	2014	report of a guideline/recommendation	To review evidence and provide updated guidelines on intravitreal (IVT) injection technique and monitoring.	A review of the published literature on IVT injection from 2004 to 2014 formed the basis for round table deliberations by an expert panel of ophthalmologists.	(see before)	ophthalmologists	no	unclear	USA	ICHI Medical & surgical intervention	Red
Avin	2015	report of a guideline/recommendation	The purpose of this clinical guidance statement (CGS) is to provide recommendations to physical therapists to help improve outcomes in the identification and management of fall risk in community-dwelling older adults.	The Subcommittee on Evidence-Based Documents of the Practice Committee of the Academy of Geriatric Physical Therapy developed this CGS. Existing CPGs were identified by systematic search and critically appraised using the Appraisal of Guidelines, Research, and Evaluation in Europe II (AGREE II) tool. Stakeholder Input and Review Stakeholder input was solicited via separate reviews of 2 successive…	The first review was solicited from the consulting group, which consisted of a physical therapist with expertise in falls in community-dwelling older adults, 2 laypeople who represented the population of interest (ie, communitydwelling older adults), a physician geriatrician, and an exercise physiologist with expertise in falls in community-dwelling older adults. The core working group considered…	1st review - professionals + lay people. 2nd review - professionals. 3rd review - public	yes	2. interpreting results after review completion	USA	XX External causes of morbidity and mortality	Red
Baikie	2014	report of a guideline/recommendation	An international consensus building process using the Delphi technique was used to develop recommendations for the assessment and management of a range of GI disorders in Rett syndrome.	This project took the format recommended for the development of clinical guidelines by the National Health and Medical Research Council (15) and shared the methodology used to provide recommendations for management of nutrition and growth problems (16) in Rett syndrome.	Literature review completed. Online email information interchange to collect parent and caregiver perspectives. Initial Guideline Development, Expert Panel Recruitment, and the Modified Delphi Process	Clinicians with experience in Rett syndrome management from different countries in the disciplines of developmental paediatrics, child neurology, gastroenterology, paediatric surgery, clinical genetics, dietetics, speech therapy, and nursing were identified through networks of researchers, publications, and the Australian Rett Syndrome and InterRett databases.	no	1 and 2	Australia	V Mental and behavioural disorders	Amber
Bailey	2014	systematic review	The aims of this review were: To find out how DCYP have been accessed, recruited or selected for involvement in research projects. To investigate how the practicalities of involving DCYP in research have been addressed. To identify the challenges of involving DCYP in research and how have these been overcome. To describe the impacts of involving DCYP in research on the disabled children themselve…	Systematic review	Public and patient (family) involvement Six parents of disabled children were involved in this review; setting the research questions, defining the inclusion and exclusion criteria, identifying and screening websites, and interpreting the results of the review. Because of differences in time commitments, not all parents were involved in all of these ways. The group were supported by the research …	see before (that is all information available)	yes	3. throughout/within the review process	UK	XIV Diseases of the genitourinary system	Amber
Bailey	2010	systematic review	To determine effects of interactive computer-based interventions (ICBI) for sexual health promotion, considering cognitive, behavioural, biological and economic outcomes.	Cochrane review	Consultation with the consumer advisory group has helped to refine the aims of the systematic review, to interpret results, and to consider the implications of findings.	Members of the consumer advisory group comprised two sexual health website users, one website designer, one sexual health clinician, one teacher who is also a parent of teenagers, and one person who is a sexual health policy-advisor.	yes	unclear	UK	Research	Red
Bausewein	2015	report of a guideline/recommendation	The guideline development group’s aim was to systematically gather and assess the scientific evidence relating to seven aspects of palliative medicine— breathlessness, cancer pain, constipation, depression, communication, dying phase, and palliative health care structures—and formulate recommendations based on the findings.	The German S3 Guideline on Palliative Care of Adult Patients With Incurable Cancer was developed under the leadership of the German Association for Palliative Medicine (Deutsche Gesellschaft für Palliativmedizin) within the methodological framework of the German Guideline Program in Oncology (2).	Formal agreement on the recommendations was reached at three consensus conferences, where each recommendation was approved by at least 75% of those present.	the representative consensus group consisted of elected representatives from 53 medical societies, patients’ organizations, and other institutions (eTable 1).	yes	2. interpreting results after review completion	Germany	XXI Factors influencing health status and contact with health services	Red
Bayliss	2016	description of methods of involvement	This paper aims to evaluate the patient experience of involvement in a qualitative meta-synthesis.	An open ended questionnaire was emailed to eight PRPs who had participated in the analysis of a qualitative meta-synthesis. Questions focussed on the training they received, their experience of coding data and identifying themes, whether they enjoyed taking part in the project and how the process could be improved.	the PRPs were involved in the writing of the EuroTEAM grant application. PRPs also had some input into the search strategy as the researchers provided updates on the progress of the review via teleconference calls while the searches were completed and the papers selected. This helped PRPs to gain familiarity with the review process. A second email asked for three volunteers to help to develop a c…	8 "patient research partners"	yes	3. throughout/within the review process	UK	XIII Diseases of the musculoskeletal system and connective tissue	Green
Beale	2015	systematic review	This scoping study focused on the diagnosis of LD in children and the objectives were to describe current pathways that involve the use of genetic testing; collect stakeholder views on the changes in service provision that would need to be put in place before NGS could be used in clinical practice; describe the new systems and safeguards that would need to be put in place before NGS could be used…	Scoping review - the first objective of this scoping study (i.e. to describe current pathways that involve the use of genetic testing) using information from the literature. "Although a rigorous approach to the searching of databases for literature was employed, a systematic literature review was not undertaken. During protocol development the view was taken that the use of systematic review meth…	A research advisory group (RAG) was established at the outset of the study to help shape the direction of the research (see Appendix 1 for a list of members). Members were asked to identify relevant studies and ongoing research projects and were invited to comment on the drafts for the interview specifications. They were also invited to attend a workshop, which was held approximately 2 weeks befo…	clinical geneticist, genetic counsellor, bioinformation specialist, representatives from testing centre, paediatricians, GP, representatives of family support organisations, ethicist	no	1 and 2	UK	V Mental and behavioural disorders	Amber
Beaudreuil	2010	report of a guideline/recommendation	To produce guidelines on the indications and limitations of open surgery and arthroscopic surgery.	A systematic review of the literature (2000—2007) was performed. It was submitted to a multidisciplinary working group of experts in the field (n = 12) who drafted an evidence report and clinical practice guidelines, which were amended in the light of comments from 36 peer reviewers.	unclear	multidisciplinary working group of experts in the field (n = 12)	no	unclear	France	XIII Diseases of the musculoskeletal system and connective tissue	Red
Biddison	2014	report of a guideline/recommendation	Th is article provides consensus-developed suggestions about ethical challenges in caring for the critically ill or injured during pandemics or disasters.	We followed the CHEST Guidelines Oversight Committee’s methodology to develop suggestions (see the “Methodology” article by Ornelas et al 9 in this consensus statement). Twenty-four key questions were developed, and literature searches were conducted to identify evidence for suggestions	Consensus was then developed using a modifi ed Delphi process.	Not stated	Unclear	unclear	USA	XIX Injury, poisoning and certain other consequences of external causes	Red
Biddle	2011	systematic review	The purpose of this paper, therefore, is to review existing self-report instruments purporting to assess physical activity in young people. Instruments will be appraised and a short list of measures that may be suitable for population surveillance, with the ability to provide suitable prevalence estimates, will be considered with the purpose of making recommendations on usage, particularly in a E…	Systematic review	We also contacted 42 people across 37 European countries asking them to identify any population based survey instruments that were used to measure physical activity in young people within their country. Ten people replied but no new instruments were identified through this process. Five international experts in the area of physical activity measurement were invited to contribute to the review by …	Five international experts in the area of physical activity measurement	no	3. throughout/within the review process	UK	ICHI Public health intervention	Amber
Bidra	2016	report of a guideline/recommendation	To provide guidelines for patient recall regimen, professional maintenance regimen, and at-home maintenance regimen for patients with tooth- and implant-borne removable and fixed restorations.	The American College of Prosthodontists (ACP) convened a scientific panel of experts appointed by the ACP, American Dental Association (ADA), Academy of General Dentistry (AGD), and American Dental Hygienists Association (ADHA) who critically evaluated and debated recently published findings from 2 systematic reviews on this topic. The	The panel conducted a round table discussion of the proposed guidelines, which were debated in detail. Feedback was used to supplement and refine the proposed guidelines, and consensus was attained.	A scientific panel comprised of experts appointed by the American College of Prosthodontists (ACP), American Dental Association (ADA), Academy of General Dentistry (AGD), and American Dental Hygienists Association (ADHA)	no	2. interpreting results after review completion	USA	XI Diseases of the digestive system	Red
Bin Abdulhak	2014	systematic review	Here, we summarize the methodology of the comprehensive systematic review used to estimate the global burden of IE (infective endocarditis) and provide summary data about the crude incidence and sequelae of IE.	systematic review. Any study that reported an incidence or sequelae of IE was eligible for inclusion.	The GBD 2010 (Global Burden of Disease, Injuries, and Risk Factors) study IE expert group conducted a systematic review	Not stated	Unclear	unclear	USA	I Certain infectious and parasitic diseases	Red
Bittner	2014	report of a guideline/recommendation	The National Lipid Association’s Safety Task Force convened a consensus conference of experts to develop a position statement on cognitive function to revise and update that published originally by the Association in the 2006 assessment of statin safety by a panel of neurologists.	Search strategies recently used in systematic reviews were used to identify relevant evidence using keywords and topics via Medline searches from 1966 to December 2013. Manual searches of bibliographies were also conducted.	Panel members were asked to use the evidence to formulate answers to a series of questions of relevance to the subject matter.	Not stated	Unclear	unclear	Germany	XI Diseases of the digestive system	Red
Bittner	2014	report of a guideline/recommendation	The current Guidelines focus on technique and perioperative management of laparoscopic ventral hernia repair and constitute the first comprehensive guidelines on this topic.	The process was started in January 2011 by collection of relevant published data and recruiting of qualified experts in laparoscopic ventral hernia repair. Approximately 40 experts from three continents were invited to participate in a consensus conference. The assembled experts were asked several key questions about their willingness to participate, the most important issues related to laparosco…	(see before)	qualified experts in laparoscopic ventral hernia repair.	no	3. throughout/within the review process	Canada	ICHI Medical & surgical intervention	Red
Blake	2015	systematic review	To determine whether commercially-available sleep positioning systems, compared with usual care, reduce or prevent hip migration in children with cerebral palsy.	Cochrane review	Members of the public (parent carers of children with neurodisability) contributed to this review by suggesting the topic, refining the research objectives, interpreting the findings, and reviewing the plain language summary.	Parent carers were part of the 'Family Faculty', a group of parent carers who contribute to the research activities of the Peninsula Cerebra Research Unit (PenCRU) (pencru.org), a childhood disability research unit based in Devon, England.	yes	3. throughout/within the review process	UK	VI Diseases of the nervous system	Amber
Blum	2014	report of a guideline/recommendation	Treatment of cutaneous leishmaniasis (CL) and mucosal leishmaniasis (ML) in travelers is still controversial. Over the last decade, national and international consortia have published recommendations for treating CL in travelers. These guidelines harmonize many issues, but there are some discrepancies.	LeishMan performed a PubMed (MEDLINE) literature search….In addition, LeishMan included unpublished evidence and the expert group’s own personal experiences.	not stated	European expert group, ‘‘LeishMan’’ (Leishmaniasis Management)	no	3. throughout/within the review process	Switzerland	I Certain infectious and parasitic diseases	Red
Bodeur	2014	report of a guideline/recommendation	The purpose was to review the literature to develop an evidence-based guideline for nursing care of children undergoing multivisceral organ transplant, and develop the best plan of care to achieve adequate ingestion and digestion of food and support appropriate development.	A comprehensive search was done using CINAHL and PubMed to identify current evidence and best practice	The AGREE instrument is used to assess the quality of a clinical practice guideline as well as the value of the clinical recommendations. Each aspect of the guideline in question was scored using a 4-point scale with responses ranging from strongly agree to strongly disagree.	A work group was formed of a pediatric transplant nurse clinician, a nurse educator, and a nurse scientist, and certified pediatric nurses from an inpatient transplant unit. Expert opinion was obtained from the pediatric transplant medical director, surgeons, and coordinators.	no	2. interpreting results after review completion	USA	ICHI Medical & surgical intervention	Red
Bodeur	2014	report of a guideline/recommendation	The purpose of this article is to report evidence regarding the best plan of care to achieve adequate nutrition and appropriate development for children.	An integrative review was conducted with 54 articles related to management of this transplant population. A ninemember nursing team integrated the findings.	not stated	A work group was formed of a pediatric transplant nurse clinician, a nurse educator, and a nurse scientist, and certified pediatric nurses from an inpatient transplant unit. Expert opinion was obtained from the pediatric transplant medical director, surgeons, and coordinators.	no	3. throughout/within the review process	USA	IV Endocrine, nutritional and metabolic diseases	Red
Boelens	2014	description of methods of involvement	The aim of this article is to describe the process of involving patients in the consensus process and in developing the patient summary of the consensus for colon and rectal cancer care.	The consensus process was executed using the Delphi Method, which meant inviting a panel of experts to vote and comment on topics to achieve agreement [8]. To achieve this, the first multidisciplinary consensus meeting on colon and rectal cancer was organised in Italy	The experts and delegates were invited to comment and vote on three web-based online voting rounds and to lecture on the subjects during the meeting (13–15 December 2012). The sentences in the consensus document were available during the meeting. A tele-voting round of the sentences where there was least agreement was organised during the conference for all participants of the meeting. Patients a…	The expert panel included delegates from the European Society of Surgical Oncology (ESSO), European Society for Radiotherapy and Oncology (ESTRO), European Society of Pathology (ESP), European Society for Medical Oncology (ESMO), European Society of Radiology (ESR), European Society of Coloproctology (ESCP), European CanCer Organisation (ECCO), European Oncology Nursing Society (EONS) and EuropaC…	Yes	2. interpreting results after review completion	Netherlands	II Neoplasms	Green
Bond	2016	report of a guideline/recommendation	Given the significant harms associated with and the hidden nature of gambling problems, and the importance of family support in recovery, this study aimed to develop mental health first aid guidelines on how to help a person with gambling problems. Specifically, we aimed to: (1) determine, using the Delphi research method, how members of the community can best help a person who has gambling probl…	A systematic review of websites, books and journal articles was conducted to develop a questionnaire containing items about the knowledge, skills and actions needed for supporting a person with gambling problems. These items were rated over three rounds by two international expert panels comprising people with a lived experience of gambling problems and professionals who treat people with gamblin…	Development of the current guidelines involved four steps: (1) formation of the expert panels, (2) literature search and survey questionnaire development, (3) data collection and analysis, and (4) guidelines development.	This current study utilised two expert panels: (1) mental health professionals with experience working with people with gambling problems and gambling researchers (professional panel), and (2) people with personal experience of gambling problems in themselves or others close to them (lived experience panel). See Table 1 for the inclusion criteria. The aim was to recruit a minimum of 30 people to …	yes	2. interpreting results after review completion	Australia	V Mental and behavioural disorders	Amber
Bond	2015	report of a guideline/recommendation	Assisting Australians with mental health problems and financial difficulties. We carried out a Delphi expert consensus study to develop Australian national guidelines that are tailored to the needs of financial counsellors, financial institution staff, mental health professionals and carers.	The Delphi process is an expert consensus method that can be used to develop best practice guidelines using practice-based evidence. Development of the current guidelines involved four steps: (1) formation of the expert panels, (2) literature search and survey questionnaire development, (3) data collection and analysis, and (4) guidelines development.	Expert panels (5). The aim was to recruit a minimum of 30 people to each of the five panels so that the panel size would be within the typical Delphi panel size of 15–60 experts [32], allowing for reliable consensus to be reached. A working group, consisting of staff from Mental Health First Aid Australia, the University of Melbourne, financial institutions and financial counselling services, tra…	This study utilised five expert panels: financial counsellors, financial institution staff, mental health professionals, mental health consumer advocates and carer advocates. All panelists had to be 18 years or older, living in Australia, and have either professional or personal experience with mental health problems and financial difficulties.	Yes	2. interpreting results after review completion	Australia	V Mental and behavioural disorders	Green
Boulet	2015	report of a guideline/recommendation	Th e purpose of the present committee was to evaluate instruments used by investigators performing clinical research on chronic cough. Th e specifi c aims were to (1) assess the performance of tools designed to measure cough frequency, severity, and impact in adults, adolescents, and children with chronic cough and (2) make recommendations or suggestions related to these fi ndings.	By following the CHEST methodologic guidelines, the CHEST Expert Cough Panel based its recommendations and suggestions on a recently published comparative eff ectiveness review commissioned by the US Agency for Healthcare Research and Quality, a corresponding summary published in CHEST , and an updated systematic review through November 2013. Recommendations or suggestions based on these data wer…	A highly structured consensusbased (CB) Delphi approach was used to provide expert advice on all guidance statements.	"experts" - assume professionals	no	unclear	Canada	X Diseases of the respiratory system	Red
Boullata	2014	report of a guideline/recommendation	The A.S.P.E.N. Clinical Guidelines work group, in partnership with the A.S.P.E.N. PN Safety Task Force, developed a number of questions related to PN [parenteral nutrition] practice that require adequate answers. While the task force developed PN Safety Consensus Recommendations3 to address questions with limited evidence, the Clinical Guidelines work group took on the charge of evaluating the ev…	A.S.P.E.N. Clinical Guidelines have adopted concepts of the GRADE working group.18-21 A full description of the methodology has been published.22 Briefly, specific clinical questions where nutrition support is a relevant mode of therapy are developed and key clinical outcomes are identified. A rigorous search of the published literature is conducted, each included study is assessed for research q…	Expert panel	A.S.P.E.N. is an organization comprised of healthcare professionals representing the disciplines of medicine, nursing, pharmacy, dietetics, and nutrition science.	No	unclear	USA	ICHI Medical & surgical intervention	Red
Bower	2015	report of a guideline/recommendation	This report provides recommendations for managing shortages of intravenous antimicrobials and antitoxins and diagnosing and managing common anthraxspecific complications in a mass-casualty incident that are based on published crisis standards of care.	In partnership with the National Association of County and City Health Officials (NACCHO), CDC led the development of a clinical framework for the treatment of anthrax during a mass-casualty incident. Recommendations were developed in accordance with the standards outlined by the Institute of Medicine (IOM) (33).	Two workgroups§ were formed to develop and draft preliminary recommendations in preparation for an in-person meeting of experts: the MCM Workgroup focused on antitoxins and intravenous antimicrobial use, and the Clinical Treatment and Diagnostic Workgroup focused on the diagnosis and management of common anthrax-specific complications. The workgroups reviewed data compiled from the systematic rev…	Workgroup members represented themselves and provided individual input regarding expertise in anthrax pathophysiology and immunology, infectious diseases, antimicrobials and antitoxin use, emergency medicine, critical care medicine, triage and mass casualty, surgery, laboratory services, public health, radiology, obstetrics and gynecology, and pediatrics. Federal government agencies represented i…	no	2. interpreting results after review completion	USA	I Certain infectious and parasitic diseases	Red
Braithwaite	2011	report of a guideline/recommendation	This pathway addresses the care of children presenting with allergic reaction to honey bee and common wasp venom, which are the main stinging insect allergies in the UK.	Development of national care pathway	External review This pathway was made available with the latex allergy and drug allergy pathways on the RCPCH website and emailed to a general allergy stakeholder list. A total of 9/57 (16%) of the invited organisations responded, providing 32 comments.	unclear	Unclear	2. interpreting results after review completion	UK	XIX Injury, poisoning and certain other consequences of external causes	Red
Braye	2005	description of methods of involvement	This paper evaluates the researchers‟ experience of involving service users and carers in a systematic review of knowledge on learning, teaching and assessment of law in social work education.	The research comprised a systematic review of international published and unpublished research, together with a survey of education practice in the four countries of the UK. The methodology and findings are reported in detail elsewhere (Braye and Preston-Shoot et al.,2005: Braye et al., 2005)	The initial conference would have two objectives: first, to seek views on the content and process of the study, finalising the research questions and concluding the protocol; second, to consider participants‟ perspectives on law in social work education, and on law in social work practice. The second conference would also have two objectives: first, to evaluate the data obtained from the systemat…	anticipating potential dynamics of power and influence in the heterogenous groups, care was taken to ensure that service users and carers were well represented. They were in fact the majority group, with 15 participants identifying themselves as working from a service user or carer perspective, alongside 16 who came from a mix of other stakeholder perspectives (practitioners, educators, policy ma…	yes	1 and 2	UK	Other	Green
Brett	2014	systematic review	This paper reports an aspect of the findings of the PIRICOM [Conceptualisation, measurement, impact and outcomes of patient and public involvement] systematic review, and is the first published review to report these wider impacts on the people involved in the process, including services users, patients, researchers and wider community patient groups under research.	systematic review, with narrative synthesis	Three users were recruited to the advisory group of this study, and contributed to the design, methodology and analysis in the systematic narrative review. An expert seminar was held at the end of the project, including 24 service users and individuals who work in the field of PPI, to provide an opportunity for them to contribute to the synthesis of findings from the systematic review and add the…	(see before)	Yes	3. throughout/within the review process	UK	Research	Amber
Brett	2014	systematic review	To identify the impact of patient and public involvement on health and social care research.	A systematic search of electronic databases and health libraries was undertaken from 1995 to 2009. Data were extracted and quality assessed utilizing the guidelines of the NHS Centre for Reviews and Dissemination 2009 and the Critical Appraisal Skills Programme (CASP). Grey literature was assessed using the Dixon- Woods et al. (2005) checklist.	User involvement in study Three users were recruited to the advisory board of this study and they commented on the design, methodology and analysis in the systematic review. The service users also contributed by commenting on the focus of the study and had an important impact on the analysis and interpretation of data, primarily through an expert seminar that was held at the end of the project.	This seminar included 24 service users and individuals who work in the area of PPI and provided an opportunity for users, researchers and others involved in PPI to discuss the emerging findings from the systematic review and to add their interpretations and perspectives.	yes	3. throughout/within the review process	UK	Research	Amber
Brett	2010	systematic review	The overall objective of the systematic review was to examine the conceptualisation, measurement, impact and outcomes of PPI in health and social care research. In addition, economic evaluations were also sought in order? to understand the financial impact of PPI activity.	A systematic review method was adopted for the study, utilising the principles and methods provided by the NHS Centre for Reviews and Dissemination guidelines	Three users were recruited to the advisory board of this study, and commented on the design, methodology and analysis of the systematic review. An expert seminar was conducted including 24 users and individuals who work in the field of PPI to consider initial findings and to shape the final analysis and synthesis. The impact of users‟ involvement in this study was in the shaping of the study aims…	An advisory group was set up consisting of 11 experts in systematic reviews and/or user involvement, and included three lay members who volunteered from the UNTRAP, Warwick University‟s user involvement network, and the UKCRC PPI Sub-Group.	yes	3. throughout/within the review process	UK	Research	Amber
Brett	2012	systematic review	To identify the impact of patient and public involvement on health and social care research	Systematic review	Three users were recruited to the advisory board of this study and they commented on the design, methodology and analysis in the systematic review. The service users also contributed by commenting on the focus of the study and had an important impact on the analysis and interpretation of data, primarily through an expert seminar that was held at the end of the project. This seminar included 24 se…	3 service users. seminar included 24 service users and individuals who work in the area of PPI	yes	3. throughout/within the review process	UK	Research	Amber
Briot	2014	report of a guideline/recommendation	To update the recommendations on the prevention and treatment of glucocorticoid-inducedosteoporosis issued in 2003 by the French National Authority for Health (HAS). This update was performedunder the aegis of the Bone Section of the French Society for Rheumatology (SFR) and OsteoporosisResearch and Information Group (GRIO), in collaboration with four French learned societies (primary-care, gastr…	A task force composed of members of the medical specialties involved in managing patients withglucocorticoid-induced osteoporosis conducted a systematic literature review according to the methoddeveloped by the HAS then used the results to develop updated recommendations.	Recommendations were drafted by a project managerand scientific committee then discussed and revised by a multidis-ciplinary review committee. When published data were insufficientor incomplete, the recommendations were developed by profes-sional consensus, based on current practice and expert opinion.	Multidisciplinary health professionals	no	unclear	France	XIII Diseases of the musculoskeletal system and connective tissue	Red
Brown	2015	report of a guideline/recommendation	To develop recommendations that will address the need for adequate patient identification and provide a consistent method of identifying slides originating from a particular block.	The College of American Pathologists Pathology and Laboratory Quality Center and the National Society for Histotechnology convened a panel of pathologists and histotechnologists with expertise in histology laboratory quality practices to develop labeling recommendations. A systematic evidence review was conducted to address 6 main key questions. Recommendations were derived from strength of evide…	(see before)	The CAP Pathology and Laboratory Quality Center convened an expert panel consisting of members with expertise in surgical pathology and histotechnology. Panel members included pathologists, histotechnologists, a methodologist consultant, and CAP staff. The CAP and NSH approved the appointment of the project cochairs and panel members. These panel members served as the expert panel for the systema…	no	unclear	USA	ICHI Medical & surgical intervention	Red
Brown	2017	systematic review	To assess effects of NSAIDs used for management of pain in women with endometriosis compared with placebo, other NSAIDs, other pain management drugs or no treatment.	Cochrane review	"One review author (CA) has endometriosis and is a member of Endometriosis UK."	1 consumer co-author	yes	3. throughout/within the review process	USA	XIV Diseases of the genitourinary system	Red
Buhling	2014	systematic review	The aims of this review are to describe the worldwide variation in IUC utilization and to explore factors that impact utilization rates among women of reproductive age in different continents and countries.	Published literature from 1982 to 2012 was reviewed, using Medline and Embase, to identify publications reporting diverse practices of IUC provision, including variation in the types of IUC available. Local experts who are active members of international advisory groups or congresses were also consulted to document variations in practice regulations, published guidelines and cost of IUC in differ…	We also drew on a pool of experts from across the globe to explore disparities that existed but that were not necessarily documented in published studies, especially variations in national guidelines, differences in placement recommendations and nation-specific differences in the costs of various types of IUC and the reimbursement systems in place. We consulted with clinicians in different countr…	"experts" - assume professionals	no	unclear	Germany	XXI Factors influencing health status and contact with health services	Red
Bulger	2014	report of a guideline/recommendation	The purpose of this project was to develop evidencebased guidelines for the use of tourniquets and hemostatic dressings in the U.S. civilian prehospital setting.	This project included a systematic review of the literature regarding the use of tourniquets and hemostatic agents for management of life-threatening extremity and junctional hemorrhage. Using the GRADE methodology to define the key clinical questions, an expert panel then reviewed the results of the literature review, established the quality of the evidence and made recommendations for EMS care.	Expert panel. Systematic review conducted by ECRI institute and used by expert panel to develop recommendations.	An expert panel was convened by the American College of Surgeons Committee on Trauma EMS Committee to include nationally recognized experts in prehospital trauma care. Representatives were included from the military’s Tactical Casualty Combat Care Committee, Prehospital Trauma Life Support, civilian State EMS directors, trauma surgeons, emergency physicians, a pediatric surgeon, an EMS researcher…	no	1 and 2	USA	ICHI Medical & surgical intervention	Red
Bull	2010	systematic review	This study reviews the published literature to present a summary of what biomedical science should be included in undergraduate medical courses and how this has been decided.	systematic review	The authors used a consensus process to categorise the level of detail of the learning objectives as high, medium or low (based upon features of randomly selected learning objectives and the number of objectives presented in relation to the subject domain), and the approach taken as top down or bottom up (using experts or key stakeholders, respectively). This involved the authors independently ca…	unclear	no	3. throughout/within the review process	UK	Other	Red
Bunn	2015	description of methods of involvement	In this paper, we describe our efforts to involve patient, public and professional participants in the contextualization of the findings of a systematic review of qualitative studies looking at patient and carer experiences of diagnosis and treatment of dementia.	Once data extraction and preliminary analyses were conducted, we held a series of focus groups and interviews with key stakeholders in the local area.	We conducted four focus groups and three interviews	We used a purposive sampling approach to recruit stakeholders with a variety of experiences and knowledge about dementia; this included practitioners who worked in dementia services, voluntary sector representatives, current service users (people with dementia and their carers) and a group of older people without dementia. RESULTS = a total of 27 participants (three people with dementia, 12 carer…	yes	2. interpreting results after review completion	UK	V Mental and behavioural disorders	Green
Bushnell	2015	report of a guideline/recommendation	The purpose of this article, therefore, is to review the state of the science of outcome measures for motor function in the chronic stroke phase and to make recommendations as to which measures should be used as outcomes for interventions aimed to reduce chronic motor deficits.	First, the panel reviewed and provided input on the search strategy for the research team to identify publications of clinical trials of chronic stroke motor function. Second, the upper and lower extremity measures of motor function identified in the literature were screened to include only those that were either recommended or highly recommended by the StrokEDGE consensus group for use in chroni…	Expert panel. Panel members met twice in person and twice by teleconference to guide the research team in 4 steps.	On the basis of nominations from national societies (American Heart Association, American Academy of Neurology, American Association of Neurological Surgeons, American Occupational Therapy Association, and the American Physical Therapy Association) and leading experts in the field, the research team (M.O.E., T.P., S.C.C., and S.M.) selected 9 individuals for an expert panel representing a diversi…	No	3. throughout/within the review process	USA	IX Diseases of the circulatory system	Amber
Butow	2015	report of a guideline/recommendation	Our group aimed to develop clinically relevant, evidencebased and widely endorsed Australian clinical practice pathways for the screening and management of anxiety and depression in the cancer context.	The pathway was based on a rapid review of existing guidelines, systematic reviews and meta-analyses, stakeholder interviews, a Delphi process with 87 multidisciplinary stakeholders and input from a multidisciplinary advisory panel.	INTERVIEWS - structured interviews with 12 key multidisciplinary staff from different institutions [34]; DELPHI - an online Delphi process incorporating two rounds of feedback from 87 stakeholders who are members of the Psycho-Oncology Co-operative Research Group; PANEL - input from a multidisciplinary advisory panel	Delphi participants were purposively selected to ensure representation from all clinical stakeholder groups (psychiatry (n=4), psychology (n=16), social work (n=14), other allied health (n=10), palliative care (n=4), oncology (n=15), surgery (n=8), nursing (n=18) and general practice (n=1)). multidisciplinary advisory panel (10 experts from seven different institutions, selected to ensure represe…	No	unclear	Australia	II Neoplasms	Amber
By the American Geriatric Society	2015	report of a guideline/recommendation	The specific aim of this project was to update the previous Beers Criteria using a comprehensive, systematic review and grading of the evidence on drug-related problems and adverse drug events (ADEs) in older adults.	The literature from December 1, 2001 (the end of the previous panel's search) to March 30, 2011, was searched to identify published systematic reviews and meta-analyses that were relevant to the project.	For this new update, the AGS employed a well-tested framework that has long been used for development of clinical practice guidelines.6,21–23 Specifically, the framework involved the appointment of an 11-member interdisciplinary expert panel with relevant clinical expertise and experience and an understanding of how the criteria have been previously used.	After consultation with the AGS, the co-chairs identified prospective panel members with recognized expertise in geriatric medicine, nursing, pharmacy practice, research, and quality measures. Other factors that influenced selection were the desire to have interdisciplinary representation, a range of medical specialties, and representation from different practice settings (e.g., long-term care, a…	Unclear	3. throughout/within the review process	USA	ICHI Medical & surgical intervention	Amber
Calder	2014	report of a guideline/recommendation	To characterize the current state of Canadian emergency medicine (EM) resident research and develop recommendations to promote excellence in this area.	We performed a systematic review of MEDLINE, Embase, and ERIC using search terms relevant to EM resident research. We conducted an online survey of EM residency program directors from the Royal College of Physicians and Surgeons of Canada (RCPSC) and College of Family Physicians of Canada (CFPC).	we assembled an expert panel and advisory committee, which included representation from RCPSC-EM and CFPCEM programs from across the country.	(see before)	Unclear	unclear	Canada	Research	Red
Canestaro	2015	other	To develop a user-friendly tool to assist managed care and other health care decision makers in screening companion tests and determining whether an intensive technology review is necessary and, if so, where the review should be focused to improve efficiency.	First, we conducted a systematic literature review of CDT costeffectiveness studies to identify value drivers. Second, we conducted key informant interviews with a diverse group of stakeholders to elicit feedback and solicit any additional value drivers and identify desirable attributes for an evidence review tool. A draft tool was developed based on this information that captured value drivers, …	Stakeholder interviews were conducted with payers (those making coverage decisions for tests), test facilitators (those identifying testing opportunities and performing outreach), and test developers (those involved in developing and commercializing new tests). All participants were given a structured interview. The interview consisted of 4 sections: (1) discussion of interviewee’s perceptions of…	We selected participants based on prominence in the field, with additional participants enrolled via snowball sampling. Whenever possible, we attempted to recruit participants from a variety of geographies. 12 key informant interviews were conducted. The composition of this group included 5 payers, 3 test facilitators, and 4 test developers.	No	2. interpreting results after review completion	USA	XXI Factors influencing health status and contact with health services	Amber
Carr	2007	systematic review	This review aimed systematically to describe and summarise consumers’ perspectives on ECT. It also sought to understand the sources and nature of the controversy about ECT between some consumers and professional bodies representing practitioners of ECT. Coming directly from the critical perspective of the service user, the reviewers sought to ascertain patients’ attitudes on the perceived benefit…	The project was commissioned by the Department of Health and carried out by the Service User Research Enterprise (SURE) at the Institute of Psychiatry in London. The Service User Research Enterprise was established in 2001 in response to the requirement from major funding bodies, including NHS R&D, for evidence of user involvement in research proposals. The level and degree of user involvement re…	This review was commissioned by the Department of Health and was conducted and co-authored by two service user researchers with direct experience of ECT (one of whom was the lead investigator) and two clinical academics at the Service User Research Enterprise. It ran in parallel with a meta-analysis of the effectiveness and safety of ECT conducted by clinicians at the Centre for Evidence Based Me…	2 service user co-authors. 12 people on project reference group (see before)	yes	3. throughout/within the review process	UK	V Mental and behavioural disorders	Amber
Chen	2012	other	Our objective was to examine evidence for primary care based on the patient-centered medical home model and to identify valid and meaningful quality measures for use in complex pediatric patients.	systematic review	A national expert panel was convened to evaluate and rate the measures by using the Rand/University of California Los Angeles Appropriateness Method. We used a modified version of the Rand/UCLA Appropriateness Method to assess the opinions of the expert panelists.22 The approach consisted of 2 rounds of anonymous ratings for validity and feasibility and a face-to-face panel meeting between rounds…	Nine expert panelists were selected through official nominations from the AAP, Academic Pediatric Association, and the National Association of Children’s Hospitals and Related Institutions Nine expert panelists were selected through official nominations from the AAP, Academic Pediatric Association, and the National Association of Children’s Hospitals and Related Institutions	no	2. interpreting results after review completion	USA	XXI Factors influencing health status and contact with health services	Amber
Cheng	2010	other	The purpose of this study was to identify in acute care settings three medication safety indicators that are suitable for public reporting in Ontario.	A multi-phase process was developed that included a literature review, compilation and evaluation of possible indicators and a consensus-generation process involving a focus group (modified nominal group technique) with Ontario healthcare experts from various disciplines.	Using a modified nominal group technique (Jones and Hunter 1995), participants were provided with information about the 12 candidate indicators (detailed description, rationale, alignment with other indicators or measures and limitations) and then divided into seven small groups of two to three participants per group for discussion. Groups then voted for the three medication safety indicators of …	An expert focus group of 17 individuals was created consisting of representatives from MOHLTC, the Ontario Health Quality Council, hospitals from across the province and community pharmacy. The individuals of this group are familiar with the mandate of ISMP Canada and had attended at least one medication safety workshop or seminar held by ISMP Canada; as such, they were consulted for their partic…	no	2. interpreting results after review completion	USA	ICHI Medical & surgical intervention	Amber
Chou	2014	report of a guideline/recommendation	The American Pain Society and the College on Problems of Drug Dependence, in collaboration with the Heart Rhythm Society, commissioned an interdisciplinary expert panel to develop a clinical practice guideline on safer prescribing of methadone for treatment of opioid addiction and chronic pain.	After a review of the available evidence, the expert panel concluded that measures can be taken to promote safer use of methadone.	The Guideline panelmet in person in May 2010 and July 2011. At the firstmeeting, the panel developed the scope and key questions used to guide the systematic evidence review. At the secondmeeting, the panel reviewed the results of the evidence review and drafted initial potential recommendation statements. Following the second meeting, additional draft recommendation statements were proposed. The…	The APS and CPDD convened a panel of 16 members with expertise in pain, addiction medicine, cardiology, primary care, nursing, palliative care, pharmacology, adolescent medicine, obstetrics and gynecology, epidemiology, and social work to review the evidence and formulate recommendations on methadone safety (see Appendix 1 for list of panel members).	no	1 and 2	USA	ICHI Medical & surgical intervention	Amber
Chou	2016	report of a guideline/recommendation	The intent of the guideline is to provide evidencebased recommendations for management of postoperative pain.	With the Oregon Evidence- Based Practice Center, the panel developed the key questions, scope, and inclusion criteria used to guide the evidence review.	The guideline panel met in person in August 2009 and January 2011. At the first meeting, the panel developed the scope and key questions used to guide the systematic evidence review. At the second meeting, the panel reviewed the results of the evidence review and drafted initial potential recommendation statements. After the second meeting, additional draft recommendation statements were proposed…	The APS, with input from the ASA, convened a panel of 23 members with expertise in anesthesia and/or pain medicine, surgery, obstetrics and gynecology, pediatrics, hospital medicine, nursing, primary care, physical therapy, and psychology to review the evidence and formulate recommendations on management of postoperative pain (see Supplementary Appendix 1 for a list of panel members).	no	1 and 2	USA	ICHI Medical & surgical intervention	Amber
Chung	2010	report of a guideline/recommendation	The purpose of this article is to describe the basic process used in the first example of including a systematic review in the process of updating nutrient reference values, the major issues and challenges encountered summarizing large bodies of evidence for 2 nutrients with multiple health outcomes, and the solutions used to best support the IOM panel.	We described the approach used to include systematic review into the IOM process for updating nutrient reference values and highlighted major challenges encountered along with the solutions used. The challenges stemmed from the need to review and synthesize a large number of primary studies covering a broad range of outcomes. We resolved these challenges by 1) working with a technical expert pane…	technical expert panel	technical expert panel	no	2. interpreting results after review completion	USA	IV Endocrine, nutritional and metabolic diseases	Red
Clark	2011	report of a guideline/recommendation	The Science and Research Department at the Royal College of Paediatrics and Child Health (RCPCH) was commissioned by the Department of Health to develop competence based national care pathways for children with allergies.	The anaphylaxis pathway was developed by a multidisciplinary working group, reviewed by a broad group of stakeholders and approved by the Allergy Care Pathways Project Board and the RCPCH Clinical Standards Committee.	External review A total of 26 out of 36 (72%) invited organisations responded, providing 187 comments.	unclear	Unclear	2. interpreting results after review completion	UK	III Diseases of the blood and blood-forming organs and certain disorders involving the immune mechanism	Red
Claxton	2012	systematic review	The aims of this research are to (1) establish the key principles of what assessments are needed to inform an ‘only in research’ (OIR) or ‘approval with research’ (AWR) recommendation, (2) evaluate previous National Institute for Health and Clinical Evidence (NICE) guidance in which OIR or AWR recommendations were made or considered and (3) evaluate a range of alternative options to establish cri…	A critical review of policies, practice and literature was undertaken using traditional systematic searching based on initial search terms informed by key publications.	unclear	Unclear	unclear	unclear	UK	Research	Red
Colebatch	2013	report of a guideline/recommendation	To develop evidence-based recommendations on the use of imaging of the joints in the clinical management of rheumatoid arthritis (RA).	An expert group of rheumatologists, radiologists, methodologists and experienced rheumatology practitioners (19 people, representing 13 countries) participated in the study. The objectives were to formulate key clinical questions relating to the role of imaging in RA, to identify and critically appraise the available evidence, and to generate recommendations based on both evidence and expert opin…	see before	The task force comprised an expert group of rheumatologists, radiologists, methodologists and experienced rheumatology practitioners from 13 countries.	no	3. throughout/within the review process	UK	XIII Diseases of the musculoskeletal system and connective tissue	Red
Colebatch-Bourn	2015	report of a guideline/recommendation	To develop evidence based points to consider the use of imaging in the diagnosis and management of juvenile idiopathic arthritis ( JIA) in clinical practice.	A detailed systematic search of the published literature was performed on studies involving the use of imaging in children with JIA.	At an initial meeting, members developed questions relevant to key aspects of the use of imaging in JIA. Eleven research questions were agreed by consensus, encompassing the role of imaging in making a diagnosis, detecting inflammation and damage, predicting outcome and response to treatment, the use of guided treatment, monitoring disease progression, and remission. Following presentation of the…	An expert group of paediatric rheumatologists, rheumatologists with imaging expertise, radiologists, methodologists and a fellow (16 people, representing 9 countries) participated. Three patient representatives (one child and two young adults with a diagnosis of JIA) and two parents of children with JIA participated in the development of the PTC at a Patient and Public Involvement event; further …	Yes	1 and 2	UK	XIII Diseases of the musculoskeletal system and connective tissue	Amber
Coleman	2014	other	This paper describes the work of an international expert group and the proposal of a new pressure ulcer conceptual framework.	The new conceptual framework links evidence from biomechanical, physiological and epidemiological evidence, through use of data from a systematic review (search conducted March 2010), a consensus study (conducted December 2010–2011) and an international expert group meeting (conducted December 2011).	CONSENSUS STUDY - nominal group technique. EXPERT GROUP MEETING - To consider the critical determinants of pressure ulcer development to propose a new conceptual framework. The meeting was led by two experienced facilitators and the discussions were audio-recorded and transcribed, allowing key themes to be identified.	17 clinical and academic leaders including nurses (academic and clinical nurse specialists), doctors (diabetologist, vascular surgeon, elderly care medicine and public health), bioengineers, epidemiologist and individuals with organizational development and clinical decision-making expertise. In addition, the views of a patient and public involvement (PPI) service user group (Pressure Ulcer Resea…	Yes	3. throughout/within the review process	UK	XII Diseases of the skin and subcutaneous tissue	Amber
Colombo	2016	report of a guideline/recommendation	Given the large body of literature available that addresses the management of endometrial cancer, the aim of this consensus conference was to produce multidisciplinary evidence-based guidelines on selected clinically-relevant questions in order to complement the already-available European Society for Medical Oncology (ESMO) Clinical Practice Guidelines (CPG) for the diagnosis, treatment and follo…	Each working group was responsible for reviewing relevant literature in order to draft preliminary recommendations relating to each of their assigned questions.No systematic literature search was undertaken. During the conference, in parallel sessions, the four working groups discussed and reached agreement on recommendations relating to each of their assigned questions. Recommendations from each…	Consensus conference - working panels	The consensus panel comprised 40 experts in the management of endometrial cancer, and included representation from the European SocieTy for Radiotherapy & Oncology (ESTRO), the European Society of Gynaecological Oncology (ESGO) and ESMO.	no	unclear	Italy	II Neoplasms	Amber
Concannon	2014	systematic review	We conducted a review of the peerreviewed literature since 2003 to catalogue reported methods of stakeholder engagement in comparative effectiveness research and patient-centered outcomes research.	We used a five-step process to conduct the systematic review: definition of key questions; literature search; title, abstract and full text screening; data abstraction; and analysis. As described further below, we engaged stakeholders (Table 1) during each step.	We engaged with stakeholders to assist in the design, conduct, and interpretation of our review. We based our work on the 7Ps Framework for Stakeholder Engagement8 and the Six Stages Model for CER and PCOR. We held two stakeholder meetings: the first to articulate relevant research and key questions and adapt the study design; the second to review preliminary results in the analysis. Stakeholders…	(see Table 1) During our planning stages, we engaged with two patients and one stakeholder from five of the remaining six categories described in the 7Ps framework. For this review, we combined payers and purchasers into a single category, since their standpoints on engagement in research are similar. The target numbers we identified for each stakeholder type assured that our panel was overweight…	Yes	3. throughout/within the review process	USA	Research	Green
Cook	2014	systematic review	AimThe aim was to provide an overview of the current evidence on methods for specifying the target difference in a RCT sample size calculation.	The study comprised three interlinked components: 1) Systematic review of methods for specifying a target difference for a randomised controlled trial	project advisory group, which provided guidance on the project’s conduct and interpretation of findings	members of project advisory group are named in acknowledgements	no	unclear	UK	Research	Red
Coon	2016	description of methods of involvement	The aims of this study were therefore to (i) highlight the methods of end-user involvement used in our reviews, (ii) to facilitate and stimulate discussion of the most appropriate and efficient methods of engagement and (iii) to develop a list of suggestions to improve future involvement in systematic reviews.	End-users were involved in all stages of the project, both as authors and as members of an advisory group. In addition, several events were held with groups of relevant end-users during the project.	Expert advisory group - consultative capacity. Workshops with parents and carers	The project team included experts in clinical psychiatry, ADHD, paediatrics, education, qualitative and quantitative research synthesis methods and statistics. Parents of children with ADHD, special educational needs specialists and experts in developing and delivering nonpharmacological interventions for ADHD in the school setting were also approached and asked whether they would like to be invo…	yes	3. throughout/within the review process	UK	V Mental and behavioural disorders	Green
Cooper	2014	systematic review	The GBD 2010 (Global Burden of Diseases, Injuries and Risk Factors) writing group on myocarditis was charged with the task of identifying when possible the global incidence, prevalence, morbidity, and mortality of myocarditis.	An Ovid Medline search to January 2009 using the terms “myocarditis.mp. or exp myocarditis” and “pericarditis.mp. or exp Pericarditis” was performed.	The writing group met by teleconferences and several face-to-face meetings and communicated extensively to develop a myocarditis disease model that captured major disease features.	Not stated	Unclear	unclear	USA	IX Diseases of the circulatory system	Red
Cox	2011	report of a guideline/recommendation	The Royal College of Paediatrics and Child Health (RCPCH) Science and Research Department was commissioned by the Department of Health to develop national care pathways for children with allergies.	The eczema pathway was developed by a multidisciplinary working group and was based on a comprehensive review of evidence. The pathway was reviewed by a broad group of stakeholders including paediatricians, allergists, dermatologists, specialist nurses, dietician, patients’ representatives and approved by the Allergy Care Pathways Project Board and the RCPCH Clinical Standards Committee. It was a…	External review A total of 13/53 (25%) of invited organisations responded, providing 78 comments	unclear	Unclear	2. interpreting results after review completion	UK	III Diseases of the blood and blood-forming organs and certain disorders involving the immune mechanism	Red
Cunningham	2010	report of a guideline/recommendation	To provide healthcare providers, patients, and the general public with a responsible assessment of currently available data on vaginal birth after cesarean (VBAC).	Presentations by experts and a systematic review of the literature prepared by the Oregon Evidence-based Practice Center, through the Agency for Healthcare Research and Quality (AHRQ). Scientific evidence was given precedence over anecdotal experience.	The panel drafted its statement based on scientific evidence presented in open forum and on published scientific literature. The draft statement was presented on the final day of the conference and circulated to the audience for comment.	A non-Department of Health and Human Services, nonadvocate 15-member panel representing the fields of obstetrics and gynecology, urogynecology, maternal and fetal medicine, pediatrics, midwifery, clinical pharmacology, medical ethics, internal medicine, family medicine, perinatal and reproductive psychiatry, anesthesiology, nursing, biostatistics, epidemiology, healthcare regulation, risk managem…	Unclear	2. interpreting results after review completion	USA	XV Pregnancy, childbirth and the puerperium	Red
Dabaja	2015	report of a guideline/recommendation	The American College of Radiology Appropriateness Criteria are evidence-based guidelines	The guideline development and review include an extensive analysis of current medical literature from peerreviewed journals and the application of a well-established consensus methodology (modified Delphi) to rate the appropriateness of imaging and treatment procedures by the panel.	(see before)	multidisciplinary expert panel	Unclear	unclear	USA	II Neoplasms	Red
Damarell	2011	other	This study developed and validated a search filter of high clinical utility for the retrieval of heart failure articles in OvidSP Medline.	The study design had six phases: construction of the gold standard set; term identification; filter development; filter testing; external validation in an alternative gold standard set; and an estimate of precision which we call ‘the post-hoc precision estimate’. All Medline searches were performed using the OvidSP interface between March and May 2010.	A Clinical Advisory Group was established to provide ongoing clinical assistance and review during the study.	unclear	Unclear	3. throughout/within the review process	Australia	IX Diseases of the circulatory system	Red
Daniel Mullins	2014	report of a guideline/recommendation	The purposeofthisguidancewastoassistintheadapta- tion ofpharmacoeconomicmodelsoriginallydevelopedinonecoun- try andintendedforuseinanother.Theintentwastoproduce user-friendlyrecommendationsandachecklistforadaptingaglobal model totreataspecific diseasestate.	Areviewofstudiesadaptingpharmacoeconomic modelsandtranslationacrosscountrieswasconducted.	A workinggroupwasconvenedconsistingofexpertsfromvarious countrieswhoparticipatedinaGlobalPharmacoeconomicModel Guidancedevelopmenttodiscusstheadaptationofpharmacoeco- nomicmodels,originallydevelopedinonecountryforusein anothercountry. Before preparingthedraftreport,theworkinggroupinterviewedinternal and externalstakeholdersresponsibleforconductingmodeling studiestosolicitbestpracticesformodeladap…	Not stated	Unclear	unclear	USA	ICHI Medical & surgical intervention	Amber
Davies	2014	systematic review	This paper seeks to introduce and analyse the development of the Gradient Evaluation Framework (GEF) to facilitate evaluation of policy actions for their current or future use in terms of their 'gradient friendliness'.	A qualitative developmental research design was utilised using a comprehensive consensusbuilding process, which included a series of three expert workshops (n=31), a pre-testing phase, and an external peer review among European experts (n=15). Earlier papers by the authors documented in detail the initial developmental work of WP2 and GEF [19][20]. This work included completion of a narrative rev…	Each of the three expert workshops enabled participants, who consisted of researchers, policy-makers and practitioners from a broad range of European countries, to contribute to the development of the consensus-building process to develop the Gradient Evaluation Framework. The workshops were interrelated and incremental. Davies 2011: "A purposive and pragmatic search strategy was thus developed v…	31 European experts from 13 European Member States (Austria; Belgium; Czech Republic; Denmark; Estonia; France; Germany; Hungary; Netherlands; Norway; Slovenia; Sweden and the UK, specifically, England, Scotland, and Wales) were selected purposively for their involved in regional, national and/or European level policy relating to public health, health promotion, and specifically, health inequalit…	unclear	unclear	UK	Other	Red
Davino-Ramaya	2012	other	To describe the Kaiser Permanente’s Guideline Development Infrastructure	multidisciplinary group of stakeholders, with representation from all eight Kaiser Permanente Regions, is responsible for creating National Guidelines. Conducting high-quality systematic reviews and creating clinical guidelines are time-, labor-, and resource-intensive processes, which raises challenges for an organization striving to balance rigor with efficiency. For these reasons, the National…	unclear	A multidisciplinary group of stakeholders, with representation from all eight KP Regions, is responsible for creating National Guidelines. Each Guideline Development Team (GDT) includes physicians and other clinical experts (such as psychologists, pharmacists, clinical nurse experts, social workers, etc), evidence analysts, and a methodologist. The GDT serves as the expert panel that refines and …	no	3. throughout/within the review process	USA	Research	Red
De Buck	2015	report of a guideline/recommendation	the aimof this project was to develop evidence-based an educational path-way to enable first aid to be integrated into primary and secondaryeducation, by defining the goals to be achieved for knowledge, skillsand attitudes.	An evidence-based educational pathway was developed basedon evidence identified in systematic literature searches andpractice experience of a multidisciplinary expert panel, accordingto our methodological charter and the principles of AGREE II	Consensus meetings - We held two consensusmeetings (1/02/2012 and 6/05/2014) with the same expert panel.During the first meeting a short training in Evidence-Based Practicewas given and a first set of PICO questions was presented anddiscussed. During the second meeting, a second set of PICO ques-tions and the draft educational pathway (prepared by the Red CrossYouth and First Aid Department) was …	We composed a multidisciplinary expert panel of primary andsecondary school teachers, educational advisers, experts in firstaid education (including Red Cross employees and volunteers), anexpert in health promotion, experts in evidence-based practice, amedical doctor and a child psychologist.	no	3. throughout/within the review process	Belgium	Other	Amber
De Marinis	2015	report of a guideline/recommendation	The rationale that inspired this consensus was the absence of clear criteria to define the category of unfit patients in the context of advanced NSCLC. We sought to share all the available tools for their classification and evaluation (ie, performance status [PS], age, comorbidity, renal or cardiac failure, polypharmacy) and to derive a treatment algorithm for clinical practice.	Expert panel meeting	not stated	Unclear	Unclear	unclear	Italy	II Neoplasms	Red
de Wit	2011	report of a guideline/recommendation	To develop recommendations to enable successful inclusion of the patient perspective in European League Against Rheumatism (EULAR)-funded scientifi c research projects.	A systematic literature review was presented during a fi rst task force meeting, including 3 rheumatologists, 1 rheumatologist/epidemiologist, 2 allied health professionals, 2 representatives of arthritis research organisations and 7 patient representatives, resulting in 38 statements. A Delphi method was carried out to reduce and refi ne the statements and agree on a set of eight. Next, a survey…	In line with the EULAR standardised operational procedures, 14 the fi rst two authors performed a systematic literature review (SLR). A Delphi method was used to agree on eight recommendations. European League Against Rheumatism recommendations for the inclusion of patient representatives in scientifi c projects M P T de Wit, 1 S E Berlo, 2 G J Aanerud, 3 D Aletaha, 4 J W Bijlsma, 5 L Croucher, 6…	A task force was formed and met twice, bringing together three rheumatologists, one rheumatologist/ epidemiologist, two allied health professionals, two representatives of research organisations and eight patient research partners, coming from six European countries, with extensive expertise and experience in the fi eld of patient-centred research.	yes	2. interpreting results after review completion	Netherlands	XIII Diseases of the musculoskeletal system and connective tissue	Amber
Degenhardt	2014	systematic review	To estimate the prevalence and burden of disease attributable to opioid dependence globally, regionally and at country level	Systematic searches were conducted to identify data sources for the prevalence and incidence, remission of opioid dependence and excess all-cause mortality of people who are opioid-dependent. The search strategy adhered to Preferred Reporting Items for Systematic Reviews and Meta-Analyses (PRISMA) guidelines [22] and used the methodology recommended by the Metaanalysis of Observational Studies in…	not stated	Not stated	Unclear	unclear	Australia	Other	Red
Devereaux	2014	report of a guideline/recommendation	Engagement and education of ICU clinicians in disaster preparedness is fragmented by time constraints and institutional barriers and frequently occurs during a disaster . We reviewed the existing literature from 2007 to April 2013 and expert opinions about clinician engagement and education for critical care during a pandemic or disaster and off er suggestions for integrating ICU clinicians into …	A systematic literature review was performed and suggestions formulated according to the American College of Chest Physicians (CHEST) Consensus Statement development methodology. We assessed articles, documents, reports, and gray literature reported since 2007. Following expert-informed sorting and review of the literature, key priority areas and questions were developed. No studies of suffi cien…	the panel developed expert opinion-based suggestions using a modifi ed Delphi process.	Clinical experts	no	3. throughout/within the review process	USA	XXI Factors influencing health status and contact with health services	Amber
Deverka	2012	systematic review	This paper aims to define stakeholder engagement and present a conceptual model for involving stakeholders in CER.	The overall approach to defining stakeholder and stakeholder engagement in the context of CER, and developing a conceptual model, involved three components: a literature search; practical experience with an existing stakeholder engagement process in an ongoing CER project; and review and revision by an expert panel.	The results of the literature review and the CANCERGEN project experiences related to the ESAG informed the development of definitions of stakeholder and stakeholder engagement as well as the conceptual model for stakeholder engagement. The definitions and model were reviewed by CMTP’s internal staff and the organization’s expert panel, the Patient and Consumer Advisory Council.	This panel is a standing committee of eight members with expertise in patient advocacy and engagement who advise the CMTP board of directors and staff to ensure the patient and consumer perspective is given adequate and appropriate weight in all of the Center’s initiatives. The members represent a balance of disease-specific organizations with a more general patient and consumer perspective. Addi…	yes	2. interpreting results after review completion	USA	Research	Red
Di Comite	2016	report of a guideline/recommendation	This article reports the recommendations for managing neonatal TB drawn up by a group of Italian scientific societies.	The Consensus Conference method was used, following the National Institutes of Health and the National Plan Guidelines as previously reported	In the various meetings, literature evidence was reported and discussed and the Delphi method was used to reach a consensus when the evidence did not provide consistent and unambiguous recommendations	The multidisciplinary panel of clinicians and experts in evidence-based medicine was identified with the help of the participating scientific societies. Specifically, the panel included experts in the fields of neonatology, general pediatrics, pediatric infectious diseases, infectious diseases, pneumology, microbiology, radiology and methodologists, and was coordinated by the Italian Society of P…	no	3. throughout/within the review process	Italy	X Diseases of the respiratory system	Red
Diaz Del Campo	2011	other	The objective is to present a strategy for patient involvement that includes both robust patient consultation and participation. This strategy is based on the authors’ experience in the development of four CPGs included in the Spanish National CPG Development Program, which deemed it a valuable nation-wide patient involvement initiative.	Patient consultation in the CPG preparation phase combines quantitative and qualitative primary research techniques as well as a systematic review of patient-perspective studies. Participation relies on patients and patient representatives as members of the guideline development groups in all development phases at the same level as professionals.	Our strategy combines ‘patient consultation’ and ‘patient participation.’ Consultation includes, as part of the CPG preparation phase, quantitative and qualitative techniques (primary research)14 15 as well as a systematic review of patient perspective studies (secondary research).7 16e18 Participation relies on patients in GDGs in all development phases.	GDGs included patients from the primary research and patient representatives recruited through patient associations, which ensured representation. No formal qualifications were needed, but some of the following eligibility criteria were taken into account: experience of the guideline condition, degree of knowledge, understanding, time to commit to the work, aptitudes to transmit their opinion and…	yes	3. throughout/within the review process	Spain	Research	Amber
Dixon	2010	report of a guideline/recommendation	The Schizophrenia Patient Outcomes Research Team (PORT) psychosocial treatment recommendations provide a comprehensive summary of current evidence-based psychosocial treatment interventions for persons with schizophrenia.	Members of the psychosocial Evidence Review Group conducted reviews of the literature in each intervention area and drafted the recommendation or summary statement with supporting discussion. The selection of intervention areas to be reviewed was made in collaboration with the Psychosocial Advisory Committee.	unclear	unclear	unclear	unclear	USA	V Mental and behavioural disorders	Red
Domecq	2014	systematic review	In this systematic review we aimed to answer 4 key questions: what are the best ways to identify patient representatives? How to engage them in designing and conducting research? What are the observed benefits of patient engagement? What are the harms and barriers of patient engagement?	This systematic review is conducted based on a priori established protocol (Additional file 1	The protocol of this systematic review was developed after consultation with patients from the Patient Advisory Council. The group helped in developing the questions and outcomes of the review and advised on terminology. They also reviewed the results and provided feedback on the presentation of findings, usefulness and applicability.	group of volunteer patients	yes	1 and 2	USA	Research	Amber
Dumoulin	2015	systematic review	This paper reviews pelvic-floor-muscle-training (PFMT) adherence literature relating to randomised controlled trials (RCTs) in the prevention and management of urinary incontinence (UI) and lower bowel dysfunction in adults and pelvic organ prolapse (POP) in women	Questions guiding the literature review included the identification of (1) PFMT adherence-outcome measures (i.e., tools and measurements), (2) adherence determinants, and (3) strategies to improve adherence. Where no evidence was identified, experts conducted an extended search in their own area (up to June 2013).	not stated	emanating from the State-of-the-Science Seminar ‘‘Improving Pelvic Floor Muscle Training Adherence Strategies: from theory to practice’’ held in Glasgow prior to the 41st International Continence Society (ICS) Annual Conference in 2011.	Unclear	unclear	Canada	XIV Diseases of the genitourinary system	Red
Dunselman	2014	report of a guideline/recommendation	a Guideline on the Management of Endometriosis was produced, using the methodology of the Manual for ESHRE Guideline Development published in 2009 (http://www.eshre.eu/Guidelines), with the aim of offering best practice advice on the care ofwomen with endometriosis, including diagnosis and treatment for endometriosis-associated pain and infertility.	All details on the methodological approach of this guideline can be found in the Manual for ESHRE Guideline Development (W.L.D.M. Nelen et al., version 2009). In short, questioning patients and clinicians resulted in 22 questions on the management of women with endometriosis that were structured in PICO format (Patient, Intervention,Comparison and Outcome). For each question the best available ev…	Three 2-day meetings were organized to discuss the evidence and recommendations and to reach consensus on the final formulation of the recommendations. After finalization of the guideline draft, stakeholders were invited through the ESHRE newsletter (n ¼ 6000) or personal email (n ¼ 692) to review the guideline.	The GDG constituted clinicians with special interest in women with endometriosis, a literature methodology expert and a patient representative.	Yes	1 and 2	Netherlands	XIV Diseases of the genitourinary system	Amber
Eastell	2014	report of a guideline/recommendation	Asymptomatic primary hyperparathyroidism (PHPT) is a common clinical problem. The purpose of this report is to provide an update on the use of diagnostic tests for this condition in clinical practice.	An electronic literature search was conducted using PubMed on all published literature	Manuscripts focusing on the key questions were prepared by the team members. These manuscripts were presented at the Fourth International Workshop on the Management of Asymptomatic Primary Hyperparathyroidism on September 19–21, 2013, in Florence, Italy. After the presentations and discussions, a consensus panel convened, and each question was discussed in detail. Through discussion and dialogue,…	Not stated	Unclear	unclear	UK	IV Endocrine, nutritional and metabolic diseases	Red
Ebbert	2014	report of a guideline/recommendation	The Obesity 2 Expert Panel updated previous guidelines and produced the “Guideline for the Management of Overweight and Obesity in Adults.”	The Panel used data from publications from years 1999 to 2011 to address five critical questions, provide evidence statements, and recommend creation of a treatment algorithm to guide decision making about clinical care.	not stated	"expert panel"	Unclear	unclear	USA	IV Endocrine, nutritional and metabolic diseases	Red
Edwards	2015	systematic review	In this context the overarching research question in the study reported here was: What is known about the identification, assessment and management of risk (where ‘risk’ is broadly conceived) in young people (aged 11–18) with complex mental health needs entering, using and exiting inpatient child and adolescent mental health services in the UK?’	In phase 1 a scoping search of two electronic databases (MEDLINE and PsychINFO) was undertaken. Items included were themed and presented to members of a stakeholder advisory group, who were asked to help prioritise the focus for phase 2. In phase 2, 17 electronic databases (EconLit; ASSIA; BNI; Cochrane Library; CINAHL; ERIC; EMBASE; HMIC; MEDLINE; PsycINFO; Scopus; Social Care Online; Social Ser…	In parallel to the electronic search, a collaborator working for the national charity YoungMinds conducted consultative conversations with five young people previously admitted to inpatient CAMHS. Conversations were recorded, and young people were asked to identify risks which the project team should focus on in phase 2 of the project. A summary of these conversations was written up. A similar co…	five young people previously admitted to inpatient CAMHS. mother of a child who had been admitted to inpatient CAMHS.	yes	1. setting scope / review questions	UK	V Mental and behavioural disorders	Green
Ernst	2015	report of a guideline/recommendation	Th e American College of Chest Physicians (CHEST) convened a diverse group of individuals with content knowledge in procedural medicine, as well as in teaching, and training, who represent diff erent specialty stakeholders and health-care systems. Th e group was tasked to assess the current state of training and, based on the fi ndings, to issue statements on how new bronchoscopy training content…	Each topic group drafted key questions (KQs) in a PICO (population, intervention, comparator, outcome) format ( Table 1 ). Th e methodologist performed a systematic search of individual studies for each KQ using the National Library of Medicine’s Medical Subject Headings key word nomenclature and other key words derived from the KQ. From the systematic search performed for each KQ, each topic gro…	Th e topic groups each draft ed statements based on their clinical expertise and interpretation of the limited evidence with the intent of providing the most appropriate guidance to the end user. Consensus Development: All draft ed statements were presented to the panel through the formal consensus development process based on the Delphi technique.	Th e chair of the panel was approved by the CHEST Guidelines Oversight Committee (GOC) and disclosed no signifi cant or potential confl icts of interest (COIs). Nine other content experts served on the panel. These panelists were divided among four topic groups as content specialists for their particular area of expertise. A methodologist (J. O.) was also assigned to the panel by the GOC. All pan…	no	1 and 2	USA	XXI Factors influencing health status and contact with health services	Amber
Esmail	2015	systematic review	This paper synthesizes the literature on hypothesized impacts of engagement, shares what has been evaluated and identifies steps needed to reduce the gap between engagement’s promises and the underlying evidence supporting its practice. This assessment provides explicit guidance for better alignment of engagement’s promised benefits with evaluation efforts and identifies specific areas for develo…	This manuscript is directly informed by a scan of the peer-reviewed literature using PubMed and PsychInfo to identify articles published from January 2005 to May 2013 focusing on patient, public and stakeholder engagement in the healthcare field.	Expert advisors and staff at PCORI provided guidance throughout the design and implementation of the work. In addition, members of the Consumer Patient Researcher Roundtable suggested relevant articles to include in the scan	The Consumer Patient Researcher Roundtable is a convening activity of AcademyHealth that recognizes the shared interests of both patients and researchers (i.e., the desire for better health and healthcare), and facilitates dialogue on topics of mutual interest and collaborative work.	yes	3. throughout/within the review process	USA	Other	Red
Facey	2014	systematic review	The objective of this study is to summarize research methods that have particular relevance to the small, heterogeneous populations that have rare diseases so that evidence can be generated to inform robust HTA decisions.	The authors of this study participated in a panel discussion at the HTAi 2012 Annual Meeting, discussing best HTA practices to assess the clinical effectiveness of therapies for rare diseases. This included a presentation of the systematic review of HTA methods for rare diseases (4), which led us to consider which research methods might be most valuable to generate sufficient evidence for HTA fro…	The HTAi panel session presentations were used as a basis for this study and augmented by a review of grey literature to identify policies on developing clinical research for rare diseases, with a focus on North America and Europe. This was augmented by specific methodological papers suitable for small populations and examples from patient experts.	Not stated	No	unclear	UK	Research	Red
Fineman	2015	report of a guideline/recommendation	To review recent scientific literature about anaphylaxis, discuss barriers to care, and recommend strategies to support improvement in emergency anaphylaxis care.	An expert panel of allergists and emergency physicians was convened by the American College of Allergy, Asthma and Immunology in November 2014 to discuss current knowledge about anaphylaxis, identify opportunities for emergency practitioners and allergists to partner to address barriers to care, and recommend strategies to improve medical management of anaphylaxis along the continuum of care: fro…	Expert panel - The discussion focused on limitations of current knowledge and barriers to care that play a role in emergency management of anaphylaxis. The panel focused on what, in its expert opinion, were 3 primary barriers to improved care: the complexity of diagnosing anaphylaxis, the underuse of epinephrine, and inadequate postdischarge follow-up.	The 2014 expert panel comprised allergists and emergency physicians who were chosen for their expertise and interest in anaphylaxis. Panelists included individuals who participated in developing practice parameters for the diagnosis and management of anaphylaxis14 and for the ED diagnosis and treatment of anaphylaxis.16 Other criteria for selection of panelists included participation in research …	no	unclear	USA	XIX Injury, poisoning and certain other consequences of external causes	Red
Floto	2016	report of a guideline/recommendation	Pulmonary disease caused by NTM has emerged as a major threat to the health of individuals with CF but remains difficult to diagnose and problematic to treat. In response to this challenge, the US Cystic Fibrosis Foundation (CFF) and the European Cystic Fibrosis Society (ECFS) convened an expert panel of specialists to develop consensus recommendations for the screening, investigation, diagnosis …	Nineteen experts were invited to participate in the recommendation development process.	An anonymous voting process was used by the committee to reach consensus. All committee members were asked to rate each statement on a scale of: 0, completely disagree, to 9, completely agree; with 80% or more of scores between 7 and 9 being considered ‘good’ agreement. Additionally, the committee solicited feedback from the CF communities in the USA and Europe and considered the feedback in the …	consisted of professionals (10 US and 9 European) with expertise in CF and NTM, and included adult and paediatric CF physicians, lung transplant physicians, microbiologists, infectious disease specialists and a parent of an individual with CF.	yes	unclear	UK	X Diseases of the respiratory system	Amber
Forrester Lene	2014	systematic review	To assess the efficacy of aromatherapy as an intervention for people with dementia.	Cochrane review	Use of ALOIS	see ALOIS	Unclear	unclear	UK	V Mental and behavioural disorders	Red
Forsythe	2014	systematic review	To synthesize evidence about engagement of patients and other stakeholders in research on rare diseases, including the role of rare disease organizations in facilitating patient-centered research.	A systematic review and gray literature search were guided by a technical expert panel composed of patient representatives, clinicians, and researchers. English-language studies that engaged patients or other stakeholders in research on rare diseases or evaluated engagement were included. Studies were assessed on how well key research questions were answered, based on the level of detail describi…	The review was guided by amulti-stakeholder technical expert panel (TEP) composed of patient representatives, clinicians, and researchers recruited through the informal professional networks of the authors. The TEP provided input on the key research questions, the definition of rare disease, the search strategy, key gray literature references, interpretation of study findings, and recommendations…	amulti-stakeholder technical expert panel (TEP) composed of patient representatives, clinicians, and researchers recruited through the informal professional networks of the authors.	Yes	3. throughout/within the review process	USA	Other	Amber
Forsythe	2014	systematic review	To synthesize evidence about engagement of patients and other stakeholders in research on rare diseases, including the role of rare disease organizations in facilitating patient-centered research.	A systematic review and gray literature search were guided by a technical expert panel composed of patient representatives, clinicians, and researchers. English-language studies that engaged patients or other stakeholders in research on rare diseases or evaluated engagement were included. Studies were assessed on how well key research questions were answered, based on the level of detail describi…	The review was guided by amulti-stakeholder technical expert panel (TEP) composed of patient representatives, clinicians, and researchers recruited through the informal professional networks of the authors. The TEP provided input on the key research questions, the definition of rare disease, the search strategy, key gray literature references, interpretation of study findings, and recommendations…	(see before)	yes	unclear	USA	Other	Amber
Fox	2011	report of a guideline/recommendation	The Royal College of Paediatrics and Child Health (RCPCH) Science and Research Department was commissioned by the Department of Health to develop national care pathways for children with allergies; food allergy is the second pathway.	The food allergy pathway was developed by a multidisciplinary working group and was based on a comprehensive review of the evidence. The pathway was reviewed by a broad group of stakeholders including the public and approved by the Allergy Care Pathways Project Board and the RCPCH Clinical Standards Committee.	unclear	Food Allergy Working Group	Unclear	unclear	UK	III Diseases of the blood and blood-forming organs and certain disorders involving the immune mechanism	Red
Freer	2015	report of a guideline/recommendation	Our goal was to develop an evidence-based consensus management algorithm to help patients and health care providers follow best practices to implement a coordinated, evidence-based, cost-effective, sustainable practice and to standardize care in recommendations for supplemental screening	Using evidencebased data from the Institute for Clinical and Economic Review, the Cochrane review, National Comprehensive Cancer Network guidelines, American Cancer Society recommendations, and American College of Radiology appropriateness criteria, the group collaboratively developed an evidence-based best-practices algorithm.	Weformed the Massachusetts Breast Risk Education and Assessment Task Force (MA-BREAST) a multi-institutional, multi-disciplinary panel of expert radiologists, surgeons, primary care physicians, and oncologists to develop a collaborative approach to density notification legislation.	(see before)	no	unclear	USA	ICHI Public health intervention	Red
French	2015	systematic review	Th e purpose of this study was to systematically evaluate the literature for the use of previously published clinical practice guidelines or protocols for the diagnosis and management of chronic cough in adults.	Systematic review. This systematic review follows the “Methodologies for the Development of the Management of Cough: CHEST Guideline and Expert Panel Report.” 17 , 18	Using the results of this systematic review as their basis, recommendations and suggestions were developed and submitted to the full panel for voting according to the CHEST Organization’s methods previously published. 17 , 18	unclear (CHEST Expert Cough Panel)	no	unclear	USA	X Diseases of the respiratory system	Red
Gabay	2015	report of a guideline/recommendation	A Swiss expert group consisting of cardiologists and rheumatologists has elaborated the following pragmatic guidelines for the management of CV risk in patients with RA.	not stated	a Swiss expert group consisting of cardiologists and rheumatologists elaborated user-optimised consensus recommenda-tions on cardiovascular (CV) risk management in patients with rheumatoid arthritis (RA) to address the underappreciated problem of elevated CV risk in RA patients. The ad-hoc expert group convened to discuss and formulate evidence-based consensus opinions without systematic processi…	(see before)	no	unclear	Switzerland	IX Diseases of the circulatory system	Red
Garcia	2006 (2 papers)	systematic review	The review has been undertaken to provide findings that are relevant and useful to students and teachers at Hatch End High School in Harrow, Middlesex. The initial aim of the review was to find out if planned interventions in school settings improved young people’s personal and social relationships.	systematic review	A collaboration between the EPPI-centre and Hatch End High School to conduct a systematic review was agreed in the summer of 2003. The collaborative review group was structured so that students and teachers at Hatch End High School were able to choose the topic and direction of the review.	James Thomas (EPPI-Centre) and Marc Tidd (Hatch End High School) agreed to organise the Review Group from members of their respective organisations. Marc identified a team of nine year 10 students, five teachers, a librarian and a parent governor. The year 10 students who agreed to take part were an already established group, which had previously been involved in LEA borough-wide initiatives in P…	yes	3. throughout/within the review process	UK	ICHI Public health intervention	Amber
Gausche-Hill	2014	report of a guideline/recommendation	To develop an evidence-based guideline (EBG) for the clinical management of acute traumatic pain in adults and children by advanced life support (ALS) providers in the prehospital setting.	We recruited a multi-stakeholder panel with expertise in acute pain management, guideline development, health informatics, and emergency medical services (EMS) outcomes research. Representatives of the National Highway Traffic Safety Administration (sponsoring agency) and a major children’s research center (investigative team) also contributed to the process. The panel used the Grading of Recomme…	Panelists selected areas of responsibility within the guideline project and engaged the expertise of health information specialists to identify literature relevant to their PICO (patient, intervention, comparison, outcome) question (see Appendix A, available online). Contributors then created GRADE tables also known as evidence profiles for their PICO question	A core-working group consisting of the lead investigators and two GRADE methodologists first recruited a guideline panel consisting of stakeholders with content expertise in prehospital care, emergency medicine, pediatric emergency medicine, EMS systems administration, and evidence-based medicine.	no	3. throughout/within the review process	USA	XX External causes of morbidity and mortality	Red
Geisler	2015	report of a guideline/recommendation	This article summarizes the key questions and evidence related to diagnosis and management of uncomplicated CT infection considered in the development of the guidelines.	A search of the literature from 6 November 2008 through 14 February 2013 was conducted using the PubMed/Medline computerized database of the US National Library of Medicine.....Citations were then selected and reviewed for key questions that could be addressed with new evidence or were deemed of high priority. Articles were summarized in a table of evidence with respect to study design, methodolo…	Advisory group	Not stated	Unclear	unclear	USA	I Certain infectious and parasitic diseases	Red
Ghanem	2015	report of a guideline/recommendation	As such, the CDC’s Adult Syphilis Treatment Guidelines Committee systematically assessed the literature to review the evidence and to answer some key questions in syphilis management.	We sent a survey to experts in the field of syphilis to help define relevant “key questions” in syphilis management. A literature review was then conducted based on these key questions.The data collected were presented at the CDC Treatment Guidelines Meeting held in Atlanta on 1–2 May 2013 to a group of syphilis experts.	(see before)	unclear	no	unclear	USA	I Certain infectious and parasitic diseases	Red
Gibson	2016	report of a guideline/recommendation	This systematic review of randomized controlled trials (RCTs) asked: What is the efficacy of treatment compared with usual care for cough severity, cough frequency, and cough-related quality of life in patients with UCC?	The methodology of the CHEST Guideline Oversight Committee was used to select the Expert Cough Panel chair and the international panel of experts to perform the systematic review, synthesis of the evidence, and development of the recommendations and suggestions.7	not stated	Not stated	Unclear	unclear	Australia	X Diseases of the respiratory system	Red
Gillams	2015	report of a guideline/recommendation	Our aim is to provide a consensus document making recommendations on the appropriate application of thermal ablation in patients with colorectal liver metastases.	An initial draft was prepared for discussion and circulated prior to The International Oncology Sans Frontières Congress 2013. This document was then discussed and specific recommendations were made.	unclear	The following consensus document was discussed at a meeting of ablation experts which included more than 25 interventional oncologists, from around the world, all of whom had substantial personal experience in liver ablation.	no	unclear	UK	II Neoplasms	Red
Goetghebeur	2010	other	To test and further develop a healthcare policy and clinical decision support framework using growth hormone (GH) for Turner syndrome (TS) as a complex case study.	A synthesized HTA report on growth hormone for Turner syndrome tailored to each component of decision was prepared and validated by experts (Figure 1). A report on the quality of available evidence was generated using instruments for each type of evidence (Quality Matrix). A panel of stakeholders estimated the intrinsic value of growth hormone for Turner syndrome in Canada by assigning weights an…	The web-based prototype was used by the nine panelists to read the HTA report prior to the panel session. Each panelist then applied the framework during the panel session (test) to assess the value of growth hormone for patients with Turner syndrome. This was repeated online at least two weeks after the panel session (re-test)	The panel was designed to include relevant stakeholders, with a focus on experts in the disease to explore relationships between policy and clinical decisionmaking. Stakeholders were contacted by email with an invitation letter describing the project, were offered identical minimal honoraria, and their expenses were covered. The panel was composed of: ◦ 4 academic pediatric endocrinologists with …	yes	2. interpreting results after review completion	Canada	XVII Congenital malformations, deformations and chromosomal abnormalities	Amber
Goldschneider	2014	report of a guideline/recommendation	Evidence-based best care practice guidelines are needed to establish a base of knowledge and practice for practitioners of many disciplines to improve the quality of life for both adult and pediatric patients with EB.	The process was begun at the request of Dystrophic Epidermolysis Bullosa Research Association International (DEBRA International), an organization dedicated to improvement of care, research and dissemination of knowledge for EB patients worldwide. An international panel of experts in pain and palliative care who have extensive experience caring for patients with EB was assembled. Literature was r…	(see before)	The group comprised representatives from nursing, medicine and psychology who were expert in the clinical care of patients with EB. A panel of outside reviewers, comprising both clinicians and patients/ families, then reviewed the document for comprehensibility, omissions and applicability.	yes	2. interpreting results after review completion	USA	XVII Congenital malformations, deformations and chromosomal abnormalities	Red
Goldstein	2015	report of a guideline/recommendation	The overall objective of the current statement is to increase awareness and recognition of mood disorders among young people as being moderate-risk conditions for early CVD. To	not stated	Expert panel.	unclear	Unclear	unclear	USA	IX Diseases of the circulatory system	Red
Goodman	2010	systematic review	To review the evidence for end-of-life care for community dwelling older people with dementia (including those resident in care homes).	An integrated review synthesised the qualitative and quantitative evidence on end-of-life care for community dwelling older people with dementia.	As part of the development of the review methodology, a user representative group was convened.	It consisted of eight family carers of people who had either recently died from, or were suffering from symptoms of advanced dementia, three user representatives from older people and dementia charities, and five health professionals involved in end-of-life care for people with dementia. This was a self-selecting group that had responded to an invitation sent out through a local network of health…	yes	unclear	UK	V Mental and behavioural disorders	Amber
Gradinger	2015	systematic review	The narrative review reported here is part of a larger MRC-funded study which is producing a framework and related guidance on assessing the impact of PI in health and social care research. The review aimed to identify and characterize the range of values associated with PI that are central elements of the framework.	We undertook a review and narrative synthesis of diverse literatures of PI in health and social care research, including twenty existing reviews and twenty-four chapters in sixteen textbooks.	The public was involved in the review process in a number of ways. Two service-user investigators on the research team (DM and TR) contributed to the exploratory searches, development of codes and other group discussions and to the synthesis. The review process and findings were discussed with members of our project public advisory group and our advisory network, who had experience of being invol…	(see before)	yes	3. throughout/within the review process	UK	Research	Amber
Gridelli	2015	report of a guideline/recommendation	In May 2014, the Italian Association of Thoracic Oncology organized an International Experts Panel Meeting with the intent to review the available evidence regarding the treatment of elderly patients with NSCLC and to discuss the implications for clinical practice and future research in this field; this article summarizes the panelists’ conclusions.	Systematic review	unclear	Nine medical oncologists (4 from Italy, 3 from the United States, and 1 each from Spain and The Netherlands) formed the scientific panel.	no	unclear	Italy	II Neoplasms	Red
Gristina	2014	report of a guideline/recommendation	The therapeutic options related to chronic organ failure are interconnected to the variability of human biological responses and the personal history and choices of the chronically ill patient on one hand, and with the variable human answers to therapies on the other hand.	Accordingly, the working method selected by the task force members was to draw up a set of clinical parameters based on the available scientific literature, submitting it to a peer review process carried out by an expert panel.	see before	unclear	Unclear	unclear	Italy	XXI Factors influencing health status and contact with health services	Red
Group	2015	report of a guideline/recommendation	The objective of this paper is to provide clinical guidelines on the diagnosis and treatment of LOPD in the MENA region.	A literature review was performed prior to the meeting. A search for relevant articles including randomized control trials, review articles, and most recent international guidelines on the diagnosis and treatment of LOPD was undertaken using PubMed. The panel critically analyzed and discussed these articles at the meeting. The validity, clinical relevance, and applicability of the evidence for LO…	A panel of experts met to develop consensus recommendations to aid diagnosis and treatment of infantile- and late-onset Pompe disease in the MENA region.	The panel of physicians from across the MENA region included experts from different specialties – adult and pediatric neurology, metabolic diseases, genetics, pediatric cardiology, and neuropathology – all with expertise in the diagnosis and/or management of Pompe disease.	No	unclear	Saudi Arabia	IV Endocrine, nutritional and metabolic diseases	Red
Guanilo	2014	systematic review	this article aims to present the process of construction and validation of markers of vulnerability of Brazilian women to STDs/HIV.	First step: A systematic review and identification of elements of vulnerability. Second stage: Selection of the elements of vulnerability and development of the markers. Third stage: Formation of the group of experts and validation of the markers.	We used the content validation technique and, for this purpose, the experts delivered judgment on the markers. This procedure was carried out in three phases. 1st Stage: Sending to the experts, by regular mail, the OM, the AS of the markers and the instrument for the recording of the judgment. 2nd Stage: Workshop with the experts and members of the Research Group on Vulnerability, Adherence and N…	In this study, the selection of experts was determined by the degree of knowledge about: the concept of vulnerability, the field of health promotion, construction of indicators and experience in assessing practices for preventing STDs/HIV.	no	2. interpreting results after review completion	Brazil	I Certain infectious and parasitic diseases	Amber
Gunthard	2014	report of a guideline/recommendation	To provide updated treatment recommendations for adults with HIV, emphasizing when to start treatment; what treatment to start; the use of laboratory monitoring tools; and managing treatment failure, switches, and simplification.	An International Antiviral Society–USA panel of experts in HIV research and patient care considered previous data and reviewed new data since the 2012 update with literature searches in PubMed and EMBASE through June 2014. Recommendations and ratings were based on the quality of evidence and consensus.	The panel convened in person and by conference calls in 2013 and 2014. Section leaders and teams evaluated evidence and summarized draft recommendations for full-panel review. Recommendations were made by full-panel consensus and rated	Theserecommendationsweredevelopedbyavolunteer,international panel ofexperts inHIVresearchandpatient care selectedbythe InternationalAntiviralSociety– USAandvettedforsuitability,expertise,conformanceto thegroup’s conflictof interest criteria,andability towork toward consensus.	no	unclear	Switzerland	I Certain infectious and parasitic diseases	Red
Gupta	2015	report of a guideline/recommendation	To define a patient-centred Canadian treatment strategy for onychomycosis.	An expert panel of doctors who treat onychomycosis was convened. A systematic review of the literature on treatments for onychomycosis was conducted. Based on the results, a survey was designed to determine a consensus treatment system	The panel adapted a modified Delphi process for the development of the clinical pathway. The process has been implemented previously to develop clinical pathways and treatment algorithms.	A panel of dermatologists, general practitioners, podiatrists, and chiropodists who practice toenail onychomycosis treatment in Canada was established. The panel members were chosen based on their Canadian practice in treating onychomycosis and their publications on the subject. The panel also included an advisor with an international clinical and scientific background in this field.	no	2. interpreting results after review completion	Canada	I Certain infectious and parasitic diseases	Amber
Hammond	2010	report of a guideline/recommendation	To develop a guideline to improve the accuracy of immunohistochemical (IHC) estrogen receptor (ER) and progesterone receptor (PgR) testing in breast cancer and the utility of these receptors as predictive markers.	The American Society of Clinical Oncology and the College of American Pathologists convened an international Expert Panel that conducted a systematic review and evaluation of the literature in partnership with Cancer Care Ontario and developed recommendations for optimal IHC ER/PgR testing performance.	The Panel reviewed all data from the systematic review, as well as additional studies obtained from personal files. The entire Panel met in December 2008, and additional work on the guideline was completed through e-mail and teleconferences of the Panel. The purpose of the Panel meeting was to refine the questions addressed by the guideline, draft guideline recommendations, and distribute writing…	The ASCO Clinical Practice Guidelines Committee (CPGC) and the CAP Council on Scientific Affairs (CSA) jointly convened an Expert Panel (hereafter referred to as the Panel) consisting of experts in clinical medicine and research relevant to hormone receptor testing, including medical oncology, pathology, epidemiology, statistics, and health services research. Academic and community practitioners,…	Yes	3. throughout/within the review process	USA	II Neoplasms	Red
Hansmann	2016	report of a guideline/recommendation	We were seeking to develop a framework that better defines the course of paediatric PH, identifies current gaps in our knowledge and provides a consensus statement with practical recommendation on how to best manage paediatric PH in diverse settings, acknowledging that most recommendations will have level of evidence (LOE) B or C.	The writing group members conducted searches of the PubMed/MEDLINE bibliographic database (1990–2015) and held five face-to-face meetings with votings.	not stated	The WG members were recruited from Austria, Germany, Finland, France and the UK. The WG consists of 23 paediatricians (with subspecialty expertise and board certifications in paediatric cardiology, critical care and/or neonatology), a clinical physiologist and a thoracic transplant surgeon.	no	unclear	Germany	X Diseases of the respiratory system	Red
Harris	2016	description of methods of involvement	In this article we use a recently funded review of communitybased peer support27 to ask: how can stakeholders be meaningfully involved in reviews of complex interventions? Is there added value in continuous involvement throughout the review process? We provide an overview of how we used the principles of community based participation in health to construct an Advisory Network that played an essen…	We selected a common approach to engagement—peer support—and conducted a scoping search to get a better idea of the amount and type of available research. The academic team conducted this search before stakeholder involvement, in order to help us to make decisions about the types of stakeholders who may be able to contribute to the review.	Once we had established common health topics where peer support was used, we established an Advisory Network made up of individuals and organisations known to provide grass roots peer support in each of these health topics. From a participation perspective, it could be argued that stakeholders should be involved from the inception of a review, to focus the search and ensure that research relevant…	Salaried workers, health trainers, volunteer health champions, and programme coordinators with expertise in using peer support participated, as well as people who had originally received support before going on to become a peer-support worker.	Unclear	unclear	UK	ICHI Functioning intervention	Green
Harrop	2012	systematic review	The purpose of this paper is to more fully examine these questions and their implications for translating cancer prevention research to communities, with a particular emphasis on community-based participatory research (CBPR) and dissemination and implementation research. We discuss what this means in terms of the needs of the cancer prevention workforce in the future and provide suggestions for i…	A two-step approach was employed to achieve the aims of this paper. First, a symposium was held at The University of Texas MD Anderson Cancer Center in October 2009 to begin characterizing the state of the cancer prevention and control workforce, both employed and in training. Second, a review of the literature in CBPR and dissemination research was conducted.	The symposium was organized by The University of Texas MD Anderson Cancer Center and held on 17 and 18 October 2009. The objectives of the symposium included describing gaps and anticipating the needs of the cancer prevention and control workforce and identifying data needed for accurate characterization of the cancer prevention workforce, even if currently unavailable. In preparation for the sym…	The “translation into the community” group consisted of a self-selected ten-member interdisciplinary team representing clinical, education, and research leadership involved in academic, government, and community-based cancer prevention and control activities across the nation, including representation from institutions such as the National Cancer Institute, Roswell Park Cancer Institute, The Ohio…	no	1. setting scope / review questions	USA	ICHI Public health intervention	Red
Hayden	2015	systematic review	The aim of this rapid knowledge synthesis was to provide relevant research evidence to inform the implementation of a new health service in Nova Scotia, Canada: Collaborative Emergency Centres (CECs).	We used a variety of methods, including a jurisdictional/scoping review, modified systematic review methodologies, and integrated knowledge translation	Integrated knowledge translation We used an integrated KT approach, engaging clinical and policy decision-makers, to help refine our evidence summary questions and interpret findings relevant for CECs in Nova Scotia. This was executed through two half-day workshops with selected local stakeholders, including individuals from groups relevant to CECs in Nova Scotia and able to provide policy, opera…	This included 19 representatives from the Department of Health and Wellness, primary healthcare practitioners (family physicians, nurses), emergency care practitioners (members of Emergency Health Services, emergency physicians), and members of the Cumberland County Health Authority involved in the development and/ or functioning of the first implemented CEC [28].	no	1 and 2	Canada	XXI Factors influencing health status and contact with health services	Green
Hesselink	2014	other	The aim of our study was to systematically develop a guiding framework to more effective design of interventions that support care providers and policy-makers to improve patient handovers from the hospital to primary care.	Intervention mapping (IM) is a systematic, iterative sixstep process that helps to develop an intervention, based on theoretical, empirical and practical information. Steps involve a literature search of the desired outcomes of the intervention.	The performance objectives and matrices of change objectives were discussed in a multidisciplinary study panel (n = 5) that included experts in health-, social- and organisational sciences. Members of the European HANDOVER Research Collaborative (n = 15 experts in the field of handover and health care providers) prioritised using a survey the large number of determinants of importance on a 5-poin…	A total of 220 international researchers, policy-makers and regulators in the field of quality and safety in healthcare, healthcare providers and patient representatives were consulted about their experiences with successful strategies or promising ideas during three expert meetings in 2010–2011	Yes	unclear	Netherlands	XXI Factors influencing health status and contact with health services	Red
Higginson	2013	systematic review	Despite being a core business of medicine, end of life care (EoLC) is neglected. It is hampered by research that is difficult to conduct with no common standards. We aimed to develop evidence-based guidance on the best methods for the design and conduct of research on EoLC to further knowledge in the field.	We conducted systematic literature reviews, transparent expert consultations (TEC) involving consensus methods of nominal group and online voting, and stakeholder workshops to identify challenges and best practice in EoLC research, including: participation recruitment, ethics, attrition, integration of mixed methods, complex outcomes and economic evaluation. We synthesised all findings to develop…	Transparent Expert Consultation (TEC) and Stakeholder Workshops Five topics were selected for TEC based on results from the scoping (a lack of empirical data) and expert opinion (Figure 1). TEC is a rapid means to agree on recommendations for action, using nominal group techniques to generate recommendations and online ranking to ascertain consensus (see Table 2) [19]. Each TEC followed the same …	panel of experts in trials, quantitative, qualitative and mixed method research, within and outside palliative care, patients/consumers, service providers, clinicians, commissioners, national policy makers and voluntary sector representatives	yes	3. throughout/within the review process	UK	XXI Factors influencing health status and contact with health services	Green
Hoeger	2015	report of a guideline/recommendation	We review the pathogenesis, clinical course and complications of IH and give recommendations for treatment of complicated haemangiomas based on published evidence and the consensus agreement of a group of European experts.	Consensus was reached by a modified Delphi procedure where the voting process permits the expression of votes in a quantitative and qualitative way. After a thorough bibliographical review, statements on relevant topics were generated and circulated to all group members prior to a meeting in	expert group	Not stated	Unclear	unclear	Germany	II Neoplasms	Red
Hoen	2013	report of a guideline/recommendation	The objective was to provide updated recommendations for antiretroviral treatment (ART) of HIV-positive adults.	Ten members of the French HIV 2013 expert group were appointed to write the project of guidelines on antiretroviral therapy (ART). They systematically reviewed the more recent literature. Data presented at scientific conferences were also considered.	Two additional experts were questioned about specific fields of interest. The chairman of the subgroup was responsible for writing and harmonizing the guidelines. Each of the following specific sections was assigned to one of the subgroup members. All members of the subgroup met several times, either physically or by teleconference over a sixmonth period. The draft guidelines that resulted from t…	This subgroup included five clinicians, two virologists, one pharmacologist, and two patient representatives.	yes	unclear	France	I Certain infectious and parasitic diseases	Red
Hoffmann	2015	report of a guideline/recommendation	This document outlines the usefulness of available diagnostic imaging for those patients without known coronary artery disease (CAD) and at low probability for having CAD who do not present with classic ACS signs, symptoms, or electrocardiographic abnormalities, but rather with nonspecific chest pain leading to a differential diagnosis including aortic, pulmonary, gastrointestinal (GI), and muscu…	The guideline development and review include an extensive analysis of current medical literature from peer-reviewed journals and the application of a well-established consensus methodology (modified Delphi) to rate the appropriateness of imaging and treatment procedures by the panel. In those instances in which evidence is lacking or not definitive, expert opinion may be used to recommend imaging…	(see before)	Not stated	Unclear	unclear	USA	IX Diseases of the circulatory system	Red
Horgan	2014	systematic review	The aim of this study is to identify relevant barriers represented by an index to summarise challenging areas for the implementation of PM (personalised medicine) in Europe.	A systematic literature review was conducted, and a gaps-and-needs assessment together with a strengths-weaknesses-opportunities-and-threats analysis were applied to review strategic reports and conduct inter-views with key stakeholders. Furthermore, surveys were sent out to representatives of stakeholder groups.	Stakeholders were asked about their views on barriers in PM implementation via an online survey and structured interviews.	The involved stakeholder groups represented basic science, translational research, the regulatory field, health systems, and patient perspectives.	yes	2. interpreting results after review completion	Belgium	Other	Amber
Hudson	2016	report of a guideline/recommendation	This study sought to recommend key clinical tools that may assist with the assessment and care planning of specialist palliative care provision for patients and family caregivers admitted to specialist palliative care settings (home, hospital, and hospice).	Amixed-methods sequential approach over four phases was employed, involving: (1) a palliative care sector survey, (2) a systematic literature review, (3) an appraisal of identified clinical tools, and (4) a focus group with an expert panel who critiqued and endorsed a final suite of clinical tools recommended for specialist palliative care.	(see before)	Phase 4: Expert Palliative Care Focus Group A multidisciplinary expert focus group (n ¼ 7) was assembled to review the clinical utility of the tools that were appraised in phase 3, with a view to providing recommendations regarding particular tools with relevance to practice in the Victorian palliative care setting. Purposive sampling was undertaken to identify members of the Palliative Care Clin…	no	2. interpreting results after review completion	Australia	XXI Factors influencing health status and contact with health services	Red
Huisman-Baron	2011	report of a guideline/recommendation	The primary aim of this study was to develop a set of criteria to assist in the selection of the most appropriate drug within a drug class for the treatment of frail elderly patients. A secondary goal was to test the usefulness of the set of criteria in the prescription of antipsychotics for delirium and behavioural and psychological symptoms of dementia (BPSD).	Thirty-one criteria potentially relevant to the choice of appropriate drugs for frail elderly patients were selected on the basis of a literature search in MEDLINE (1966–2008), EMBASE (1947–2008) and the Cochrane Library (1993–2008). This list was reviewed by 46 experts (24 physicians, 22 pharmacists), who scored each item for relevance in clinical practice on a scale from 1 to 10 (where 1 is not…	These 58 experts were asked to score the relevance of the 31 criteria to daily clinical practice on a scale from 1 to 10 (where 1 is not important and 10 is very important), based on their clinical experience. In addition, we asked the experts to introduce new criteria when they felt that relevant criteria were missing. The results of this questionnaire were used for discussion in the author grou…	expert panel of 32 physicians (12 geriatricians, five nursing home physicians, seven general practitioners, five geriatric psychiatrists and three specialists in general internal medicine) and 26 pharmacists (13 community pharmacists and 13 clinical pharmacists). All experts were selected by the author group based on their special interest, clinical experience and reputation (in the Netherlands) …	no	2. interpreting results after review completion	Netherlands	V Mental and behavioural disorders	Amber
Huisstede	2014	report of a guideline/recommendation	This article describes the agreement of the expert panel on the items included in the multidisciplinary treatment guideline for de Quervain disease.	A European Delphi consensus strategy was initiated. A systematic review reporting on the effectiveness of surgical and nonsurgical interventions was conducted and published and was used as an evidence-based starting point for this study. In total, 35 experts (hand therapists and hand surgeons selected by the national member associations of their European federations and physical medicine and reha…	Delphi consensus strategy	The study was supported by the European Fed-eration of Societies for Hand Therapy (EFSHT) and the Federation of European Societies for Surgery of the Hand (FESSH). The national member associations of these organizations selected the experts in their respective fields. Each national member association was invited to select a maximum of 3 representative experts per Delphi consensus strategy. In add…	No	unclear	Netherlands	XIII Diseases of the musculoskeletal system and connective tissue	Amber
Hunter	2011	report of a guideline/recommendation	The objective of our research was to develop an MRI definition of structural OA.	The MRI-based definition of structural OA was developed using an evidence driven approach with results of a systematic review provided to an expert group prior to a Delphi exercise.	The steering group then participated in a Delphi exercise to reach consensus on which propositions we would recommend for a definition of structural OA on MRI5. For each round of voting, ≥60% votes led to include and ≤20% votes led to exclude a proposition. Propositions receiving 20–60% votes were discussed and another round of voting was taken. The process was repeated until all propositions wer…	A multidisciplinary, geographically diverse steering group was selected on the basis of content and/or methods expertise and was invited to participate in the OA MRI definition development project by OARSI. The steering group (the listed co-authors) met by teleconference and were invited to propose MRI definitions of OA.	unclear	2. interpreting results after review completion	Australia	XIII Diseases of the musculoskeletal system and connective tissue	Amber
Hutton	2015	other	In this article, we describe the process of developing specific advice for the reporting of systematic reviews that incorporate network meta-analyses, and we present the guidance generated from this process.	We formed a steering committee (consisting of Drs. Hutton, Salanti, Moher, Caldwell, Chaimani, Schmid, Thorlund, and Altman); garnered input from 17 journal editors, reporting guideline authors, and researchers with extensive experience in systematic reviews and network meta-analysis; and performed an overview of existing reviews of the reporting quality of network meta-analyses to identify candi…	(see before)	(see before)	no	unclear	Canada	Research	Red
Hyde	2016	description of methods of involvement	To describe the process and impact of involving patients in a systematic review and narrative synthesis of shared decision making around prescribing analgesia for musculoskeletal pain in primary care consultations.	To inform the systematic review, the researchers and RUG support team planned workshops at three key points in the review process: when designing the protocol, interpreting the results and planning the dissemination. The workshops were planned by the researchers and reviewed by the RUG support team. Each three-hour workshop included breaks and used a mixed format of presentation with discussion a…	Five members of an established patient research user group (RUG) collaborated with the researchers in the review process.	RUG members of both genders, with a range of ages and musculoskeletal conditions, were recruited.	yes	3. throughout/within the review process	UK	XIII Diseases of the musculoskeletal system and connective tissue	Green
Iltis	2013	report of a guideline/recommendation	This article provides mental health researchers with practical approaches to: 1) identify and define various intrinsic research risks; 2) communicate these risks to others (e.g., potential participants, regulatory bodies, society); 3) manage these risks during the course of a study; and 4) justify the risks.	As part of a National Institute of Mental Health (NIMH)-funded scientific meeting series, a public conference and a closed-session expert panel meeting were held on managing and disclosing risks in mental health clinical trials. The expert panel reviewed the literature with a focus on empirical studies and developed recommendations for best practices and further research on managing and disclosin…	unclear	unclear	unclear	unclear	USA	V Mental and behavioural disorders	Red
Inui	2015	report of a guideline/recommendation	In addition to surgery, procedures for patients with pancreatolithiasis are developing; therefore, establishing practical guidelines for the management of pancreatolithiasis is required.	A working group consisting of 9 members of the Guidelines Committee prepared the present guidelines, adopting a formal consensus development method, Delphi method,1 that is thought to allow experts’ opinions to be more objectively reflected. A draft of the guidelines prepared by the Guidelines Committee was reviewed by 3 members of the Evaluation Committee to prepare the final version.	(see before)	(see before)	Unclear	unclear	Japan	XI Diseases of the digestive system	Red
Jackson	2014	report of a guideline/recommendation	This initiative to develop workable guidelines on DTC testing was undertaken as part of the EuroGentest2 project, which is a network of excellence, comprising a range of health professionals and scientists working in the field of genetics and genomics.	We prepared for this phase of the project by conducting three systematic reviews to obtain evidence on three perspectives relating to DTC genetic testing.	We utilized the expert workshop methodology used in producing previous European guidelines (20). 2-day workshop in August 2012, convened for the purpose of producing these guidelines. In advance of the workshop, participants received communications detailing the focus of the planned work, together with a number of relevant publications. There was detailed discussion on the best way to approach th…	An expert group consisting of researchers and clinicians (named)	no	2. interpreting results after review completion	UK	XXI Factors influencing health status and contact with health services	Amber
Jacobson	2015	report of a guideline/recommendation	This document represents a continuation of the National Lipid Association recommendations developed by a diverse panel of experts who examined the evidence base and provided recommendations regarding the following topics	expert panel	not stated	Not stated	Unclear	unclear	USA	IV Endocrine, nutritional and metabolic diseases	Red
Jagosh	2012	systematic review	We synthesized qualitative and quantitative research outcomes pertaining to the health change goals of PR partnerships only when (and to the extent that) such evidence could be clearly linked to participatory processes	Realist synthesis	The synthesis was carried out in a number of iterative steps (Jagosh et al. 2011), all of which were led by Dr. Jagosh, who has fifteen years’ experience in qualitative research and a doctorate in communication studies. The steps were overseen by the larger team through consensusbuilding meetings, phone calls, and email discussions (thirteen key consensus-building meetings were held between Octob…	The research team was made up of a core team at McGill University (A.C. Macaulay [ACM], J. Jagosh [JJ], P. Pluye [PP], J. Salsberg [JS], J. Henderson [JH], P.L. Bush [PLB], and E. Sirett [ES]) as well as an international network of researchers (G. Wong [GW], M. Cargo [MC], T. Greenhalgh [TG], C.P. Herbert [CPH], and L.W. Green [LWG]) and six decision-making partners from granting agencies, public…	no	3. throughout/within the review process	USA	Research	Amber
Jamal	2015	description of methods of involvement	This study describes the process and impact of consulting with a young people’s advisory group to inform decision making in a systematic review on the effects of schools and school environment interventions on children and young people’s health.	The review was conducted in two stages. In stage 1, we produced an ‘evidence map’ where we identified a broad array of potentially relevant literature and descriptively coded characteristics of the studies. In stage 2, we conducted five in-depth reviews corresponding to our review questions	We identified two separate stakeholder groups to provide expert advice on the review: (i) adult professionals working in policy, practice and research; and (ii) young people. The focus of this paper is the young people’s advisory group. Two face-to-face advisory group consultations, supplemented with an online discussion forum were conducted with DECIPHer’s young people’s public involvement group…	DECIPHer is a UK Clinical Research Collaboration public health research centre of excellence focusing on the health of children and young people. With a commitment to involving children and young people in the research process, a panel of young people (the ALPHA group) was formed by DECIPHer. At the time of our review, 25 young people (aged 14–19) from Bristol and South Wales were registered in t…	Yes	3. throughout/within the review process	UK	XXI Factors influencing health status and contact with health services	Green
Jefferson	2016	report of a guideline/recommendation	We developed clinical guidelines for the management of bone health in Rett syndrome through evidence review and the consensus of an expert panel of clinicians.	Guideline development followed the format described by the National Health and Medical Research Council, Australia (1999) and consensus was achieved using a modified Delphi technique as used in previous studies [31]. An initial guidelines draft was created which included statements based upon literature review and 11 open-ended questions where literature was lacking. The international expert pane…	Consensus through modified Delphi technique. Members of the Consumer Reference Group (CRG) for the Australian Rett Syndrome Study, comprising parents of females with RTT, were given the opportunity to review the draft guidelines and comment on their comprehensiveness before they were made available to expert panel members. In addition, a clinical geneticist and a pediatric endocrinologist in Aust…	EXPERT PANEL - Potential panel members from around the world with clinical expertise in RTT or relevant medical specialties were identified from the literature, networks of investigators, recommendation of colleagues and RettSearch. Relevant specialties included pediatrics, pediatric neurology, endocrinology, clinical genetics, radiology, gastroenterology, nursing, physiotherapy and dietetics.	Yes	unclear	Australia	V Mental and behavioural disorders	Amber
Jhaveri	2015	report of a guideline/recommendation	This systematic review presents evidence-based consensus statements as reported by a multidisciplinary expert panel (six abdominal radiologists, four hepatobiliary surgeons, and two hepatologists) regarding the use of gadoxetic acid for liver MRI.	An extensive comprehensive literature review was performed. Subsequent to an exhaustive systematic literature review, which was formulated and provided to the panelists for review, a meeting was held in Toronto, Canada, on September 27, 2013, to discuss and vote on evidencebased statements created by the panel. The statements, originally drafted by the chairs, were first discussed and revised if …	modified Delphi voting process - Anonymous votes were made on a Likert scale of 1–5 (1, accept completely; 2, accept with some reservation; 3, accept with major reservation; 4, reject with reservation; 5, reject completely) and were collected by a third party experienced in facilitating expert consensus meetings. A predefined acceptance score threshold of 2 (or 80% agreement) was used; all statem…	a multidisciplinary expert panel consisting of six abdominal radiologists, four hepatobiliary surgeons, and two hepatologists	no	2. interpreting results after review completion	Canada	XI Diseases of the digestive system	Amber
Johnston	2016	other	Key research priorities for surgical simulation have been identified in recent years. The aim of this study was to establish the progress that has been made within each research priority and what still remains to be achieved.	Select members of the ASE Simulation Committee conducted individualized narrative literature reviews for each of the 10 most important research priorities identified in the previous Delphi study.4 An expert panel then collated the results to give a comprehensive overview of the current landscape for each priority.	Expert panel	unclear	No	unclear	UK	ICHI Medical & surgical intervention	Red
Jordans	2011	systematic review	This study aimed to develop a research strategy to make informed decisions for intervention selection, especially for low- and middle-income countries, as a response to the urgent need to scale-up mental health care for children globally.	The research comprised four phases; (a) a qualitative phase to assess needs and determine tentative intervention objectives; (b) a global expert panel to identify and prioritize intervention modalities for low-resource settings; (c) systematic literature review and distillation of practice elements from evidence-based treatments; and (d) stakeholder meetings to explore social-cultural feasibility…	The expert panel followed existing criteria and guidelines to systematically set priorities in health research according to the Child Health and Nutrition Research Initiative (CHNRI) methodology (Rudan et al., 2008; Tomlinson et al., 2009). The process included; (a) gathering technical experts, (b) systematic listing of intervention options, and (c) scoring options by pre-defined criteria.	Participants were selected based on demonstrated experience in psychosocial and mental health work for children in LAMIC. From available systematic literature reviews, all first authors of publications with a central family-based intervention component were invited to join.	Unclear	unclear	Netherlands	V Mental and behavioural disorders	Amber
Joss	2016	systematic review	To conduct a scoping review on end user involvement in disability research, service and policy development.	Literature was searched using electronic databases, hand searching reference lists of papers and grey literature. Electronic databases searched included the Cochrane Database of Systematic Reviews, MEDLINE, EMBASE, CINAHL, PsycINFO and Google Scholar. The search was restricted to articles published in English between January 2000 and April 2013.	The identification of the research question and relevant studies was determined by a small expert group (EG) of researchers and policy makers which was formed to conduct the scoping review. Stage 6: consultation exercise The EG was formed for the scoping review from the start of the project and provided input throughout the process as outlined in the previous stages. After the scoping review was …	unclear	Unclear	1 and 2	Australia	Research	Red
Kaufman	2015	report of a guideline/recommendation	AABB (formerly, the American Association of Blood Banks) developed this guideline on appropriate use of platelet transfusion in adult patients.	These guidelines are based on a systematic review of randomized, clinical trials and observational studies (1900 to September 2014) that reported clinical outcomes on patients receiving prophylactic or therapeutic platelet transfusions. An expert panel reviewed the data and developed recommendations using the Grading of Recommendations Assessment, Development and Evaluation (GRADE) framework.	(see before)	A panel of 21 experts was convened. Fifteen participants were members of the Clinical Transfusion Medicine Committee of the AABB, all of whom were hematologists or pathologists with expertise in transfusion medicine. Five additional panel members included a neurosurgeon, a cardiac surgeon, a critical care specialist, an anesthesiologist, and a hematologist, representing the American Association o…	no	2. interpreting results after review completion	USA	XXI Factors influencing health status and contact with health services	Red
Keller	2015	report of a guideline/recommendation	The ultimate aim of this work is to provide acute care practitioners with a step-by-step nutrition care program based on this pathway that can enhance the care and improve clinical outcomes of patients through evidence based practice.	A modified Delphi process was used to achieve the objective of this study. An initial face-to-face meeting aligned experts with the purpose of the consensus building process; this was followed by two anonymous survey rounds using an internet platform.	The following steps were completed in this modified Delphi process: 1) the investigators agreed upon a set of principles to guide the development of the algorithm (Fig. 1); 2) a small working group of investigators scanned the extant literature to identify key resources on better nutrition care practices; 3) websites of key professional organizations were scanned and pertinent documents and resou…	Canadian expert stakeholders were carefully selected to ensure: disciplinary representation; roles in the acute care setting (e.g. clinician, manager); research expertise in the content area; and regional representation. There were 24 experts and four facilitators in attendance (Table 1).	yes	2. interpreting results after review completion	Canada	IV Endocrine, nutritional and metabolic diseases	Amber
Kerty	2014	report of a guideline/recommendation	The symptoms of acquired autoimmune ocular myasthenia are restricted to the extrinsic eye muscles, causing double vision and drooping eyelids. These guidelines are designed to provide advice about best clinical practice based on the current state of clinical and scientific knowledge and the consensus of an expert panel.	Evidence for these guidelines was collected by searches in the MEDLINE and Cochrane databases. The task force working group reviewed evidence from original articles and systematic reviews.	Consensus was reached after several rounds of circulating drafts to the task force members.	unclear	Unclear	3. throughout/within the review process	Norway	VII Diseases of the eye and adnexa	Red
Kim	2015	report of a guideline/recommendation	We aimed to establish updated evidence- and experience-based treatment guidelines for Korean AD	We collected a database of references from relevant systematic AD reviews and guidelines regarding general AD management such as bathing and skin care, avoidance of exacerbating factors, education and psychosocial support, and the use of moisturizers and topical anti-inflammatory and antipruritic drugs. Evidence for each statement was graded and the strength of the recommendation for each stateme…	The Korean Atopic Dermatitis Association (KADA) convened the Korean AD Treatment Guideline Task Force group to develop updated evidence-based and practical AD treatment guidelines based on the Korean health care system and patient adherence. The panel followed the methodology for developing guidelines detailed in the 2011 Guidance for the Development of Clinical Practice Guidelines from the Natio…	a working group of 12 dermatologists representing AD experts nationwide. CONSENUS PROCESS - A total of 39 of 54 KADA council members participated in the vote on the draft guideline statements.	No	unclear	Korea	ICHI Medical & surgical intervention	Red
Kim	2015	report of a guideline/recommendation	In 2013, a group of physicians in the field of negative pressure and antiseptics published international consensus guidelines designed to address the appropriate use of NPWTi.13 Since these were formulated, additional outcomes-based data on this therapy have been published. These data, combined with an increasing depth of experience by frequent users of this medical device, suggested it was time …	A multidisciplinary panel of physicians with extensive experience in NPWTi and antiseptics from the fields of podiatry, plastic and general surgery, burn treatment, infectious diseases, and orthopedics was convened on July 11, 2015, in Dallas, TX. They were tasked with review of the available literature on NPWTi – provided to panel members by sponsors – and asked to deliberate on several predefin…	(see before)	multidisciplinary panel of physicians with extensive experience in NPWTi and antiseptics from the fields of podiatry, plastic and general surgery, burn treatment, infectious diseases, and orthopedics	no	3. throughout/within the review process	USA	XII Diseases of the skin and subcutaneous tissue	Red
Kishnani	2014	report of a guideline/recommendation	This guideline for the management of GSD I was developed as an educational resource for health-care providers to facilitate prompt, accurate diagnosis and appropriate management of patients.	Consensus development panel A national group of experts in clinical and laboratory diagnosis, treatment and management (cardiovascular, gastrointestinal/ nutrition, hepatic, reproductive, neuromuscular), and genetic aspects of GSD I was assembled to review the evidence base and develop management guidelines. After a meeting during which published material and personal experience were reviewed by …	All members of the panel reviewed and approved the final guidelines. Consensus was defined as agreement among all members of the panel. For the most part, the evidence and resulting recommendations are considered expert opinion because additional levels of evidence were not available in the literature.	unclear	No	unclear	USA	IV Endocrine, nutritional and metabolic diseases	Red
Klazinga	2011	systematic review	This paper aims to identify the main themes of health services research in this area and focuses on opportunities for improving the evidence underpinning performance indicators.	A literature survey was carried out to identify research activities and main research themes in Europe in the years 2000–09. Identified literature was categorized into sub-topics and for each topic the main methodological issues were identified and discussed. Experts validated the findings and explored the potential for related further European research.	At the working conference, Health Services Research in Europe, at the Hague in April 2010, participants discussed in a carousel format the categorization of findings into topics, and future directions of HSR related to performance indicators and benchmarking. In particular, the validity of performance indicators, their use and misuse and the requirements needed for national information infrastruc…	unclear	unclear	2. interpreting results after review completion	Netherlands	Research	Red
Klemp	2015	systematic review	In this article, we describe the fi ndings from our literature review, focusing on the purpose of reporting, the structure of the reporting form, issues related to data protection and mechanisms for feedback. Subsequently, we used an expert panel that had extensive experience of working with European reporting systems to develop a series of recommendations on the content and structure of an IRS. …	Literature review.	The group met for two days in December 2011. Day one was devoted to the identifi - cation of the most desirable features of an incident reporting system in primary care. The group was provided with a summary of characteristics extracted from the literature whose relevance for primary care they then discussed. A list of key issues was discussed and formulated into recommendations. Day two was used…	We invited fi ve persons with extensive experience of working with incident reporting systems to join an expert group. We used our contacts from the wider LINNEAUS collaboration to identify these experts. The group members came from diff erent countries and were each familiar with a particular reporting system	no	2. interpreting results after review completion	Germany	Other	Amber
Knops	2015	report of a guideline/recommendation	The aim of this study is to improve palliative care for children by making high quality care recommendations to recognize and relieve symptoms in paediatric palliative care.	An extensive search was performed for guidelines and systematic reviews on paediatric palliative care up to year 2011. An expert panel combined the evidence with consensus to form recommendations on the treatment of symptoms in paediatric palliative care.	An expert panel consisting of different stakeholders in paediatric palliative care in the Netherlands was assembled. The expert panel was asked to create an inventory of the main symptoms during paediatric palliative care.	This expert panel was composed of 22 members and consisted of paediatric oncologists, paediatric neurologists, nurses, anaesthesiologists, psychologists, a hospice doctor, a palliative care specialist, a paediatric critical care specialist, a general practitioner, a physician for people with intellectual disabilities, health care managers, and patient/parent representatives.	yes	unclear	Netherlands	XXI Factors influencing health status and contact with health services	Red
Kramer	2012	report of a guideline/recommendation	To provide the users with information on the current best practices for managing the oral health care of people living with EB.	Guideline development (SIGN)	unclear	clinical experts, patient representatives, methodologists	yes	unclear	Chile	XVII Congenital malformations, deformations and chromosomal abnormalities	Red
Kreyenbuhl	2010	report of a guideline/recommendation	research on psychopharmacologic and psychosocial treatments for schizophrenia has continued to evolve, warranting an update of the PORT recommendations.	In consultation with expert advisors, 2 Evidence Review Groups (ERGs) identified 41 treatment areas for review and conducted electronic literature searches to identify all clinical studies published since the last PORT literature review.	The work of both ERGs was accomplished in consultation with Advisory Boards of recognized experts in the fields of psychopharmacologic and psychosocial interventions for schizophrenia. The Advisory Boards served a number of purposes, including helping to determine the treatment areas to be reviewed and participating in the debate over whether the evidence was sufficient for a recommendation, and …	Expert Panel consisted of 39 schizophrenia researchers, clinicians, and consumers, including 23 psychiatrists, 15 PhDs in psychology or related fields, and 1 individual with an MPP degree	yes	2. interpreting results after review completion	USA	V Mental and behavioural disorders	Amber
Kukreti	2014	systematic review	To gain a better understanding of the meaningful use of cpoe systems in the outpatient chemotherapy setting, we undertook a systematic review of systemic therapy cpoe [Computerized prescriber order entry].	A province-wide expert panel consisting of clinical experts, health information professionals, and specialists in human factors design provided guidance in the development of the research questions, search terms, databases, and inclusion criteria. The systematic review was undertaken by a core team consisting of a medical oncologist, nurse, pharmacist, and methodologist. The medline, embase, cina…	An expert panel representing various specialty areas such as clinical oncology, pharmacy, nursing, and human factors design provided guidance in the development of the research questions, search terms, databases, and inclusion criteria.	(see before)	no	1. setting scope / review questions	Canada	II Neoplasms	Red
Kumagai	2015	systematic review	Our objective is to assess the burden posed by common foodborne diseases in Japan, using the methods recommended by FERG and expressing the main findings in terms of DALYs.	Systematic reviews	Expert consultation and statistics on food poisoning during 2011 were used to identify three common causes of foodborne disease in Japan: Campylobacter and Salmonella species and enterohaemorrhagic Escherichia coli (EHEC). We conducted systematic reviews of English and Japanese literature on the complications caused by these pathogens	unclear	no	1. setting scope / review questions	Japan	I Certain infectious and parasitic diseases	Red
Larson	2014	systematic review	The primary aims of this systematic review are to: 1) identify research on vaccine hesitancy; 2) identify determinants of vaccine hesitancy in different settings including its context-specific causes, its expression and its impact; and 3) inform the development of a model for assessing determinants of vaccine hesitancy in different settings as proposed by the Strategic Advisory Group of Experts W…	A broad search strategy, built to capture multiple dimensions of public trust, confidence and hesitancy around vaccines, was applied across multiple databases. Peer-reviewed studies were selected for inclusion if they focused on childhood vaccines [≤7 years of age], used multivariate analyses, and were published between January 2007 and November 2012.	unclear	Strategic Advisory Group of Experts Working Group	no	unclear	UK	ICHI Public health intervention	Red
Lavis	2005	other	To identify ways to improve the usefulness of systematic reviews for health care managers and policy-makers that could then be evaluated prospectively.	systematic review	unclear	unclear	no	unclear	Canada	Research	Red
Lecavalier	2014	systematic review	This review examines the strengths and weaknesses of available instruments for measuring anxiety in youth with ASD. The aims of this review are to describe the state of the field for measuring anxiety in ASD with the aim of offering guidance on the selection of primary outcome measure in clinical trials focused on treatment of anxiety.	In 2011, Autism Speaks empanelled work groups to evaluate outcome measures for clinically meaningful targets, including social communication deficits, repetitive behaviors and anxiety.	held monthly conference calls and two face-to-face meetings over the course of 14 months. The charge of the work group was to review the strengths and weaknesses of available instruments for measuring anxiety in youth with ASD and to rank them for readiness for use in clinical trials.	workgroup (which consisted of experts in clinical trials in individuals with developmental disabilities, experts in the assessment of anxiety in ASD, and Autism Speaks program staff)	Unclear	unclear	USA	V Mental and behavioural disorders	Red
Leone	2015	report of a guideline/recommendation	In an effort to stimulate future concerted research efforts, the American Thoracic Society (ATS) undertook an analysis of the current state of understanding regarding the tobacco epidemic, exploring three areas of special relevance to the global spread of tobacco use and its resulting morbidity. To this end, this report seeks to summarize the most important scientific observations since the last …	Committee members worked in three writing groups based on expertise, each charged with assessing the state of current literature within three thematic areas: (1) determinants of risk, (2) the maternal–fetal unit, and (3) current tobacco users. Members searched several databases. Workgroup members synthesized their evidentiary summaries into a list of candidate topics suitable for inclusion in the…	(see before)	"Writing committee" members are named (members of the American Thoracic Society Tobacco Action Committee)	Unclear	3. throughout/within the review process	USA	ICHI Public health intervention	Amber
Liabo	2013	systematic review	the research questions were: - How can young people be involved in planning and conducting a systematic review? - Can a systematic review be conducted in collaboration with young people and at the same time maintain (or usefully develop) quality standards in systematic reviewing? - What are the obstacles and facilitators to involvement in each stage of the research process? What are the negative …	PhD study involving a systematic review	Young peoples group	P76 - Target group for involvement The young people targeted for involvement in this study were selected on the basis of their personal experiences. The aim of involving them was to bring to the systematic review the perspectives of children and young people with experience of being in care, since the review would address an issue relevant to this service user group. The target group was young pe…	yes	3. throughout/within the review process	UK	XXI Factors influencing health status and contact with health services	Green
Liu	2012	systematic review	Adapting health promotion interventions to meet the needs of ethnic minority groups: mixed-methods evidence synthesis	Mixed method synthesis	Our approaches to user involvement thus included: ■■ representation of the Expert Patient Panel of the Leicester Centre for Ethnic Health Research on the Independent Project Steering Committee ■■ an Ethnicity and Health launch conference designed to engage users and obtain feedback on the research proposal and methods ■■ a second Ethnicity and Health dissemination conference to present and discus…	unclear	unclear	unclear	UK	ICHI Public health intervention	Amber
Liu	2012	systematic review	To identify, appraise and interpret research on the approaches employed to maximise the cross-cultural appropriateness and effectiveness of health promotion interventions for smoking cessation, increasing physical activity and improving healthy eating for African-, Chinese- and South Asian-origin populations.	A mixed-methods approach was employed to collate and synthesise data from multiple sources. Our methods included a review of UK guidelines and international systematic reviews to identify evidence on health promotion interventions for the general population; a systematic review of interventions adapted for ethnic minority populations; qualitative interviews with researchers and health promoters d…	User engagement was undertaken throughout our project through the inclusion of lay members on our Independent Project Steering Committee; in addition, we held two user conferences, one to launch the study and one to share and discuss our preliminary findings. The details of our user engagement approach and conferences are found in Chapter 3.......Our approaches to user involvement thus included: …	A total of 81 delegates attended the conference from a wide variety of stakeholder organisations.	Yes	3. throughout/within the review process	UK	ICHI Public health intervention	Green
Lorenz	2015	report of a guideline/recommendation	This article reviews conservative, radiologic, endoscopic, and surgical options and their best application to infected fluid collections as determined by the ACR Appropriateness Criteria Expert Panel on Interventional Radiology.	The ACR Appropriateness Criteria are evidence-based guidelines for specific clinical conditions that are reviewed every three years by a multidisciplinary expert panel. The guideline development and review include an extensive analysis of current medical literature from peer-reviewed journals, and the application, by the panel, of a well-established consensus methodology (modified Delphi) to rate…	not stated	Not stated	Unclear	unclear	USA	ICHI Medical & surgical intervention	Red
Loveday	2015	report of a guideline/recommendation	National evidence-based guidelines for preventing HCAI in NHS hospitals were rst published in January 20011 and updated in 2007.2 This second update was commissioned by the Department of Health in 2012 for publication in 2013.	The guidelines were developed using a systematic review process (Appendix A.1).Included studies were appraised using tools based on systems developed by the Scottish Intercollegiate Guideline Network (SIGN) for study quality assessment.4 Studies were appraised independently by two reviewers and data were extracted by one experienced reviewer. Any disagreement between reviewers was resolved throug…	The evidence tables and considered judgement reports were presented to the Guideline Development Advisory Group for discussion. The guidelines were drafted after extensive discussion.	Guideline Development Advisory Group members are listed.	Yes	2. interpreting results after review completion	UK	I Certain infectious and parasitic diseases	Red
Loveman	2014	systematic review	Idiopathic pulmonary fibrosis (IPF) is a life-limiting lung disease with considerable impact on patients and carers as the disease progresses. Currently few treatments are available. We aimed to evaluate the clinical and cost-effectiveness of available treatments for IPF.	Systematic reviews of clinical effectiveness, quality of life and cost effectiveness were undertaken. Eleven bibliographic databases were searched from inception to July 2013 and studies were assessed for eligibility against a set of pre-defined criteria. Two reviewers screened references, extracted data from included studies and appraised their quality. An advisory group was consulted about the …	Our research was guided by an advisory group from its initiation, in particular to ensure that the interventions included were appropriate to current or future management in the NHS.	unclear	yes	3. throughout/within the review process	UK	X Diseases of the respiratory system	Red
Lynde	2014	report of a guideline/recommendation	Ceramide-containing moisturizers may offer benefits as an adjunct to acne treatment	An expert panel of 11 Canadian dermatologists, including an international clinical scientist, used the following modified Delphi process: 1) A systematic literature review for acne treatment, dry skin, irritation, depletion of ceramides in acne, and benefits of moisturizers and ceramide-containing moisturizers was conducted; 2) panel members gave their opinion on the resulting statements, taking …	After this literature review, a modified Delphi method was used to collect further information on treatment practice. Panel members gave their opinions on the statements that resulted from the search regarding their individual practice in caring for acne patients and the use of moisturizers and ceramide-containing moisturizers. A panel reviewed the document and statements and selected studies. A …	The panel comprised 11 nationally recognized dermatologists, who practice in Canada in medical dermatology, including an advisor with an international clinical and scientific background in this field.	no	3. throughout/within the review process	Canada	XII Diseases of the skin and subcutaneous tissue	Amber
Maki	2014	report of a guideline/recommendation	The Diabetes Subpanel of the National Lipid Association Expert Panel on Statin Safety reviewed the published evidence relating statin use to the hazard for diabetes mellitus or worsening glycemia, with the aims of summarizing the results and providing practical guidance on how to manage this issue in clinical practice.	Guideline development - method unclear	Expert panel	unclear	Unclear	unclear	USA	IV Endocrine, nutritional and metabolic diseases	Red
Mandl	2015	report of a guideline/recommendation	Reflecting the perceived need for developing evidence-based recommendations on the use of musculoskeletal imaging in the clinical management of SpA, a European League Against Rheumatism (EULAR) taskforce was convened to develop evidence-based recommendations on the use of musculoskeletal imaging in the clinical management of SpA, for rheumatologists, radiologists and general practitioners.	At the initial taskforce meeting, members proposed clinically relevant questions related to key aspects of the use of imaging in SpA…...Three systematic literature searches were performed using MEDLINE and EMBASE databases…...Data from the literature reviews were categorised and presented at the second taskforce meeting according to study design using a hierarchy of evidence in descending order a…	Expert group - The objectives were to formulate key clinical questions relating to the role of imaging in SpA, to identify and critically appraise the available evidence, and to generate recommendations based on both evidence and expert opinion.	An expert group of 21 rheumatologists, radiologists and methodologists representing 11 countries formed the taskforce.	no	3. throughout/within the review process	Austria	XIII Diseases of the musculoskeletal system and connective tissue	Amber
Marinho	2014	report of a guideline/recommendation	The purpose of this executive summary report is to present recommendations regarding professionally applied and prescription-strength home-use topical fluoride products for caries prevention in children and adults based on a systematic review of trials.	In short, based on the summary of results from the supporting systematic review, which included meta-analyses of trial data on the various topical fluoride caries preventive agents, evidence statements were developed with a corresponding level of certainty (high, moderate, or low) for each relevant fluoride agent according to age group or dentition affected.	A multidisciplinary panel of experts was convened by the American Dental Association (ADA) Council on Scientific Affairs (CSA) to conduct the review and develop the recommendations.	Not stated	Unclear	unclear	USA	XI Diseases of the digestive system	Red
Martin	2015	description of methods of involvement	A PPI (Patient and Public Involvement) event was organised to facilitate members of the public in the East of England to talk about their views on population screening for dementia. The aim was to contextualise the findings of a systematic review [7] for a British audience.	Members of the public were invited to attend a one day event held in Cambridge City (UK) by a firm experienced in recruiting. The PPI event was a consultation during the final stages of the systematic reviewing process. The morning discussion was framed around a general presentation conducted by a member of the research team (LL) and undertaken to define screening. It contained no reference to th…	A quasi-focus group format was used to collect the perspectives from those present. There was no interview schedule for the discussion groups; the round table debates were based on the issues raised by our partners and the review. The comments of those attending the event were recorded by a facilitator on a flip chart (and electronically) and subsequently reported back once all participants had r…	A purposive approach was adopted to ensure engagement with a cross-section of the public in the locations selected. We would try to recruit a representative sample based on the 2011 census for Cambridge, England (16.4 % aged 65 and over; 50 % for both male and female; 60 % in an occupation). Adherence to these demographics was not strict. The recruiters then used a range of methods for free-findi…	Yes	2. interpreting results after review completion	UK	V Mental and behavioural disorders	Green
Maunder	2014	systematic review	The aim of this study was to provide an introduction to nutrition informatics, including a brief history and a rationale of its importance for Australian dietetics.	The study method used was a narrative review informed by a literature review and expert consultation with the Academy of Nutrition and Dietetics.	The consultations included meetings and email communications throughout 2012 and 2013. Information from the literature and the Academy consultation were combined thematically to detail the history of nutrition informatics and provide a rationale for embracing technology. In addition, some potential challenges and recommendations for Australian dietitians were identified. The results were outlined…	Expert consultations were made with the Academy of Nutrition and Dietetics’ (Academy; formerly the American Dietetic Association) Nutrition Informatics committee representatives (Chair and Chair, Nutrition Informatics Interoperability & Standards Sub-committee) and staff (Director, Nutrition Informatics) to learn from their experience.	Unclear	unclear	Australia	IV Endocrine, nutritional and metabolic diseases	Amber
McConachie	2015	systematic review	To examine the measurement properties of tools used to measure progress and outcomes in children with ASD up to the age of 6 years. To identify outcome areas regarded as important by people with ASD and parents.	Systematic review	The review design and process was informed throughout by consultation with stakeholders including parents, young people with ASD, clinicians and researchers.	Involved children with ASD, professionals, parents	yes	1. setting scope / review questions	UK	V Mental and behavioural disorders	Green
McCusker	2013	systematic review	To develop a framework for research and evaluation of collaborative mental health care for depression, which includes attributes or domains of care that are important to consumers.	A literature review on collaborative mental health care for depression was completed and used to guide discussion at an interactive workshop with pan-Canadian participants comprising people treated for depression with collaborative mental health care, as well as their family members; primary care and mental health practitioners; decision makers; and researchers. Thematic analysis of qualitative d…	The workshop was held as part of pre-conference activities at the June 2011 Canadian Conference on Collaborative Mental Health Care in Halifax, Nova Scotia. To promote broad participant representation, no workshop fees were required for attendance. The 12-member workshop planning committee comprised researchers, members of national mental health organizations, primary care and mental health provi…	We invited a spectrum of stakeholders to participate, aiming to have roughly equal representation of 4 groups: primary care providers, mental health providers, decision makers, and consumers. To further reach as broad a group as possible, we used different types of information sources to identify potential participants: conference website, conference posters, snowballing, and scanning of conferen…	yes	3. throughout/within the review process	Canada	V Mental and behavioural disorders	Green
McGinn	2012	systematic review	This Delphi study aimed to assess the applicability, the importance, and the priority of the results of the systematic review of international literature concerning users’ perspectives of the factors influencing EHR implementation	We conducted a Delphi study among Canadian representatives of actual or potential EHR users to confirm the findings of the systematic review and to prioritize the key barriers and facilitating factors for EHR implementation in Canada.	Delphi (see earlier)	We recruited a sufficient number of participants from the physician, other non-physician healthcare professionals, health information professionals, and managers groups, but not for patients (only two patient representatives completed the questionnaire, and this group was thus excluded).	no	2. interpreting results after review completion	Canada	XXI Factors influencing health status and contact with health services	Green
Meerpohl	2015	report of a guideline/recommendation	To develop evidence-informed general and targeted recommendations addressing the various stakeholders involved in knowledge generation and dissemination to help overcome the problem of dissemination bias on the basis of previously collated evidence.	Based on findings from systematic reviews, document analyses and surveys, we developed general and targeted draft recommendations. During a 2-day workshop in summer 2013, these draft recommendations were discussed with external experts and key stakeholders, and refined following a rigorous and transparent methodological approach.	Workshop participants discussed the draft recommendations in a structured and transparent manner, and decided on consistent definitions to be used in the phrasing of its recommendations	The participants were the members of the OPEN Consortium (see online supplementary appendix 1), members of the OPEN advisory board (see online supplementary appendix 2), and 11 stakeholders from relevant key groups (see online supplementary appendix 3).	no	unclear	Germany	Research	Red
Mockford	2012	systematic review	The aims of this study were to identify the impact of PPI on UK National Health Service (NHS) healthcare services and to identify the economic cost. It also examined how PPI is being defined, theorized and conceptualized, and how the impact of PPI is captured or measured.	Systematic review	An advisory group of 12 members, including two lay members and experts in the fields of PPI and systematic reviews, contributed to the study design. The group was also consulted at each stage of the study through regular meetings and by email.	An advisory group of 12 members, including two lay members and experts in the fields of PPI and systematic reviews, contributed to the study design. The group was also consulted at each stage of the study through regular meetings and by email.	yes	unclear	UK	Research	Red
Mok	2016	report of a guideline/recommendation	In patients with rheumatoid arthritis (RA), morning stiffness is linked more to functional disability and pain than disease activity, as assessed by joint counts and markers of inflammation. As part of the Asia Pacific Morning Stiffness in Rheumatoid Arthritis Expert Panel, a group of eight rheumatologists met to formulate consensus points and develop recommendations for the assessment and manage…	On the basis of a systematic literature review and expert opinion, a panel of Asian rheumatologists formulated recommendations for the assessment and medical treatment of RA.	During the meeting, which was co-chaired by Professors Frank Buttgereit (Berlin) and Dae-Hyun Yoo (Korea), the panel identified key priorities for review and focused discussion on the assessment and management of morning stiffness in the Asian context. The Expert Panel members agreed upon 10 consensus points as summarized in Table 1.	The Asia Pacific Morning Stiffness in Rheumatoid Arthritis Expert Panel consisted of eight members representing each of the following countries across the Asia Pacific region: Korea, Indonesia, Hong Kong, Vietnam, the Philippines, Malaysia and Taiwan.	no	unclear	China	XIII Diseases of the musculoskeletal system and connective tissue	Red
Morgan	2015	systematic review	To understand incentive mechanisms of action for smoking cessation in pregnancy and breastfeeding, develop a taxonomy and identify promising, acceptable and feasible interventions to inform trial design.	Evidence review: 1. To systematically review incentive strategies for (i) smoking cessation in pregnancy and/or within the first 6 months following birth and (ii) breastfeeding within the first 6 months following birth to gather evidence to inform the design of an incentive intervention trial and to address the overall study objectives detailed in Chapter 1. 2. To integrate the quantitative and q…	For this project, a novel approach was adopted and we recruited two mother-and-baby groups, located in disadvantaged areas, as co-applicants. This chapter describes how we engaged service users through their groups, how they informed the research process and some reflections on collaborative approaches. Engaging service-user groups At the grant application stage, service-user engagement was initi…	Two mother & baby groups (participants described in table)	Yes	2. interpreting results after review completion	UK	XV Pregnancy, childbirth and the puerperium	Green
Mosher	2015	report of a guideline/recommendation	Acute ankle injuries are frequently diagnosed and treated in emergency departments and outpatient clinics.	The guideline development and review include an extensive analysis of current medical literature from peer-reviewed journals and the application of a well-established consensus methodology (modified Delphi) to rate the appropriateness of imaging and treatment procedures by the panel.	not stated	Not stated	Unclear	unclear	USA	XIX Injury, poisoning and certain other consequences of external causes	Red
Mosleh	2016	report of a guideline/recommendation	Numerous guidelines describe the proper use of NSAIDs1,5,9,10; however, none of them look into the risks of ns‑NSAIDs and COX‑2‑selective NSAIDs for both the CV and GI systems in patients taking low‑dose aspirin. Accordingly, a multidisciplinary expert group was organized to evaluate the existing evidence with the goal of developing statements devoted to guide clinicians in making evidence‑based …	a multidisciplinary expert group was organized to review the current evidence with the aim of developing statements devoted to guide clinicians in making evidence‑based and individualized selections of NSAIDs.	(see before)	a multidisciplinary expert group	Unclear	unclear	USA	ICHI Medical & surgical intervention	Red
Munn	2013	other	There currently exists a need for evidence-based information and tools in burns care. It was therefore the aim of a working party of the Joanna Briggs Institute to establish an evidence based resource to assist professionals in the burns community to practice evidence based healthcare.	After receiving initial funding to create this resource, a steering committee was developed consisting of representatives of the funding agencies and Joanna Briggs Institute staff. This evolved into a tiered international reference group to provide feedback, topic suggestions, and content for the resource. Resources were developed systematically based upon an agreed taxonomy, and included evidenc…	Once resources are developed, they undergo two levels of peer review, firstly by an international Corresponding Reference Group consisting of 46 burns healthcare professionals in a range of professions, before being approved by a multidisciplinary Expert Reference Group of 17 burns care experts. This expert reference group meets five to six times a year to discuss and review content on the node, …	46 burns healthcare professionals in a range of professions, before being approved by a multidisciplinary Expert Reference Group of 17 burns care experts	unclear	2. interpreting results after review completion	Australia	XIX Injury, poisoning and certain other consequences of external causes	Amber
Munroe	2015	systematic review	To describe the process and evidence used to re-develop ENAF, to provide ED nurses with an evidence-informed approach to the comprehensive assessment of patients presenting to ED after triage, so that it may be implemented and tested in the clinical (simulated) setting.	MethodsThe Knowledge to Action Cycle guided the re-developmentof ENAF. The Knowledge to Action Cycle informs researchersthe sequence of steps involved in achieving the trans-fer of research knowledge into clinical practice consistingof two phases: Knowledge Creation and the Action Cycle(see Fig. 1).11The initial creation phase highlights theimportance of synthesising existing knowledge as part of…	Step 1 - knowledge synthesis (review). Step 2 - knowledge generation: The Delphi technique was used to obtain the judgementsfrom an expert panel of ED nurses to determine if anymodification to ENAF were needed. 15Three roundsof feedback were carried out, the first two involving onlinecommunication through email and the third and final roundusing face to face discussion. A consensus level is usual…	an expert panel wasformed consisting of Registered Nurses currently workingin an ED with postgraduate qualifications in ED nursing andability to demonstrate achievement in the Practice Stan-dards for the Emergency Nursing Specialist	no	2. interpreting results after review completion	Australia	XXI Factors influencing health status and contact with health services	Amber
Neal	2016	report of a guideline/recommendation	In 2009 and again in 2012, the American Society of Regional Anesthesia and Pain Medicine assembled an expert panel to assess the evidence basis for ultrasound guidance as a nerve localization tool for regional anesthesia.	The 2012 panel reviewed evidence from the first advisory but focused primarily on new information that had emerged since 2009. A new section was added regarding the accuracy and reliability of ultrasound for determining needle-to-nerve proximity. Jadad scores are used to rank study quality. Grades of recommendations consistent with their level of evidence are provided	Panelists were charged with evaluating the evidence for their assigned topic and creating manuscripts that would be internally peer reviewed before external peer review in accordance with the standards of this journal.	Panelists were chosen based on demonstrated expertise in UGRA research, clinical care, and/ or education and guideline creation. Primary participants in this project are listed as authors of this article.	no	unclear	USA	ICHI Medical & surgical intervention	Red
Niel-Weise	2011	report of a guideline/recommendation	to summarize the evidence of the benefits and disadvantages of semi-upright positioning in ventilated patients by a systematic review of the literature.	A systematic review on the benefits and disadvantages of semi-upright position in ventilated patients was done according to PRISMA guidelines. Then a European expert panel developed a recommendation based on the results of the systematic review and considerations beyond the scientific evidence in a three-round electronic Delphi procedure.	Three Delphi rounds were performed by a web-based electronic form in an anonymous fashion. Each round lasted about 3 weeks. After each round the participants received a feedback report from the previous round. Nonresponders were excluded from the next Delphi round. The first expert consultation was designed to give them the opportunity to comment on the results of the systematic review, to identi…	European experts in intensive care medicine who published an article in the field of the prevention of VAP, who were a member of a national or international platform/ research group on VAP prevention, or who were specialized in VAP prevention were personally invited for study participation. Furthermore, the study was announced on the website of the European Society of Intensive Care Medicine [18]…	no	2. interpreting results after review completion	Germany	X Diseases of the respiratory system	Amber
Nilsen	2006	systematic review	To assess the effects of consumer involvement and compare different methods of involvement in developing healthcare policy and research, clinical practice guidelines, and patient information material.	Cochrane review	For the previous version of this review,Nilsen 2006,we established a consumer panel (e-mail discussion list), consisting of members of the Cochrane Consumer Network. The consumer panel was asked to undertake tasks, such as making review authors aware of unpublished studies that could be considered for inclusion and commenting on drafts of the protocol and review. We did not involve consumers in t…	not stated	yes	unclear	Norway	Research	Red
O'Donnell	2010	systematic review	The purpose of this study was to develop a reporting framework for health service models in RA care	We conducted a search of the health sciences literature for primary studies that described interventions which aimed to improve the implementation of health services in adults with RA. Thereafter, a nominal group consensus process was used to synthesize the evidence for the development of the reporting framework	The research team, using a nominal group approach, carried out this process through independent reflection as well as five face-to-face meetings, with one team member that had experience with this approach (JK) attending as a facilitator [21]. Additional literature nominated by the team were used to facilitate the selection of components and subcomponents	The research team consisted of individuals with expertise in clinical epidemiology (SO, LL, and TVV), research on nonpharmacological interventions in rheumatology (LL and TVV), and qualitative research (JK). In addition, one member was a health care administrator (CL) and one was a full-time physical therapist (HF).	no	2. interpreting results after review completion	Canada	XIII Diseases of the musculoskeletal system and connective tissue	Amber
Oeffinger	2015	report of a guideline/recommendation	This report updates the American Cancer Society (ACS) 2003 breast cancer screening guideline for women at average risk for breast cancer.	The GDG developed five key questions using the general approach of specifying populations, interventions, comparisons, outcomes, timing of outcomes, and settings (PICOTS) for each question. The ACS GDG selected the Duke University Evidence Synthesis Group to conduct an independent systematic evidence review of the breast cancer screening literature, following a response to a request for proposals.	The GDG members voted on agreement or disagreement with each recommendation and on the strength of recommendation. A record of the vote with respect to each question was made without attribution. The panel attempted to achieve 100% agreement whenever possible, but a three-quarters majority was considered acceptable	interdisciplinary guideline development group (GDG) consisting of clinicians (n=4), biostatisticians (n=2), epidemiologists (n=2), economists (n=1), and patient representatives (n=2).	yes	1 and 2	USA	II Neoplasms	Amber
Olaya	2015	report of a guideline/recommendation	To generate evidence-based recommendations on the perioperative management oforal anticoagulation with warfarin in patients who will undergo the implantation of a cardiacelectronic device.	A literature search was performed to identify evidence-based clinical practice gui-delines, which were assessed using the AGREE II instrument.	Recommendations were put forward through an expert panel.	unclear	Unclear	2. interpreting results after review completion	Columbia	IX Diseases of the circulatory system	Red
Oliver	2015	description of methods of involvement	Here, we describe public involvement in different stages of two highly configurative systematic reviews. We describe and reflect upon the methods of involvement used and their possible impact on the review processes and products.	Two consultative workshops were carried out with a group of young people (YP) aged 12– 17 years to examine two ongoing reviews about obesity: one about children’s views and one on the link between obesity and educational attainment. YP were invited to comment on the credibility of themes, to propose elements of interventions, to suggest links between educational attainment and obesity and to comm…	we were consulting the young people in their capacity as an advisory group, with research knowledge as well as their own lived experience as young people. This model of standing young people’s advisory groups, which researchers draw on at different stages of the research process, is the standard way in which young people, and many adults, are involved in health research (INVOLVE, n.d., Clinical R…	The National Children’s Bureau (NCB) Research Centre, a charity working with children and young people, was running ‘PEAR (Public health, Education, Awareness, Research: our voices, our health)’, a Wellcome Trust-funded project aiming to help young people learn about, inform and influence public health research and policy, develop links between young people and public health researchers, research…	Yes	3. throughout/within the review process	UK	ICHI Public health intervention	Green
Oosterkamp	2016	report of a guideline/recommendation	The purpose of this study was to develop statements on the prevention of WSL during orthodontic treatment with fixed appliances following a methodologically sound method for reaching consensus on these statements.	a systematic review of the literature was performed following published guidelines to grade the level of evidence.	The RAND-e modified Delphi procedure was used to reach consensus.	The expert panel comprised 11 representatives, all graduated dentists, from research, education, orthodontics, cariology, general dentistry, and advisory GDPs from health insurance companies as recommended for the development of evidence-based guidelines by the AGREE collaboration (13). The total number of panel members is in accordance with the recommendations for a RAND-e modified Delphi proced…	no	3. throughout/within the review process	Netherlands	XI Diseases of the digestive system	Green
Parent	2011	systematic review	This systematic review of the literature was undertaken to evaluate three specific questions: 1) What is the epidemiology of pediatric SCI and fractures; 2) Are there unique features of pediatric SCI that distinguish the pediatric SCI population from the adult SCI population; and 3) Is there evidence to support the use of neuroprotective approaches, including hypothermia and steroids, in the trea…	A systematic review of the literature of three online databases (EMBASE, Medline, and the Cochrane database) was performed for articles matching the search criteria	The modified Delphi approach used in this review was done in a stepwise fashion. First, three questions were formulated by a panel of experts. These questions were used to guide the literature review and orient the selection of papers. After careful review of the evidence in the form of evidentiary tables, a recommendation was submitted to a second panel of experts and agreement among the panel m…	An interdisciplinary group of experts composed of medical and surgical specialists treating patients with SCI	no	2. interpreting results after review completion	Canada	XIX Injury, poisoning and certain other consequences of external causes	Red
Partridge	2014	report of a guideline/recommendation	To identify optimal chemo- and targeted therapy for women with human epidermal growth factor 2 (HER2)– negative (or unknown) advanced breast cancer.	A systematic review of randomized evidence (including systematic reviews and meta-analyses) from 1993 through to current was completed. Outcomes of interest included survival, progressionfree survival, response, quality of life, and adverse effects. Guideline recommendations were evidence based and were agreed on by the Expert Panel via consensus.	The Expert Panel, who met via teleconference and corresponded through e-mail, were asked to contribute to the development of the guideline, provide critical review, interpret evidence, and finalize the guideline recommendations in consideration of the evidence. Members of the Expert Panel are responsible for drafting the penultimate version of the guideline, which is then circulated for external …	The ASCO Clinical Practice Guidelines Committee convened an Expert Panel with multidisciplinary representation in medical oncology, community oncology, patient representation, and guideline methodology. The Expert Panel members are listed in Appendix 1 (online only).	Yes	3. throughout/within the review process	USA	II Neoplasms	Amber
Pearson	2015	systematic review	Our aim was to identify the conditions and actions which lead to the successful implementation of health promotion programmes in schools	We chose to conduct a realist review in order to attain a contextualised understanding of how and why complex interventions achieve particular effects—in realist terminology (see Table 1), how mechanisms lead to outcomes in particular contexts	A review advisory group comprising educational and public health practitioners, commissioners, and academics was established at the outset.	Membership given within additional file. The group comprised primary and secondary school-level educational professionals and senior academics linked to the review (with relevant experience of developing, delivering and evaluating health promotion programmes in schools). Educational professionals in the RAG included a PSHE Lead from a state secondary school, a primary school headteacher, and a re…	no	1 and 2	UK	ICHI Public health intervention	Green
Pearson	2015	systematic review	our aim was to articulate, at both organisational and individual levels, how an integrated, personcentred system that spans criminal justice and (mental) health and social inclusion service delivery is proposed to lead to improved outcomes.	We applied and developed a realist review for the purposes of intervention development, using a three-stage process. (1) An iterative database search strategy (extending beyond criminal justice and offender health) and groups of academics, practitioners, and people with lived experience were used to identify explanatory accounts (n = 347). (2) From these accounts, we developed consolidated explan…	During the synthesis process, we shared a selection of the consolidated explanatory accounts with our expert group of practitioners and academics so that feedback about their expression and scope could be incorporated….we shared emerging findings with our advisory group throughout the review	unclear	no	unclear	UK	Other	Red
Perry	2014	report of a guideline/recommendation	We sought to 1) identify best practices for training and mentoring clinician researchers, 2) characterize facilitators and barriers for Canadian emergency medicine researchers, and 3) develop pragmatic recommendations to improve and standardize emergency medicine postgraduate research training programs to build research capacity.	We performed a systematic review of MEDLINE and Embase using search terms relevant to emergency medicine research fellowship/graduate training. We conducted an email survey of all Canadian emergency physician researchers. The Society for Academic Emergency Medicine (SAEM) research fellowship program was analysed, and other similar international programs were sought. An expert panel reviewed these…	We derived the recommendations by group consensus in an iterative fashion after review and discussion of the existing literature, our survey data, and review of the SAEM research fellowship training guidelines.	We assembled an expert panel (six members) and advisory committee (four members), which included emergency physician representation from across Canada and the Society for Academic Emergency Medicine (SAEM) in the United States.	Unclear	unclear	Canada	Other	Red
Perry	2013	systematic review	This review looks at the involvement of people who have experienced mental health difficulties in teaching mental health students communication skills.	A systematic review of the English language publications from 1990–2010 was carried out using a wide range of sources including online databases such as the Cumulative Index to Nursing and Allied Health Literature (CINAHL), PsycINFO and MEDLINE (Ovid).	unclear	Unclear	unclear	unclear	UK	V Mental and behavioural disorders	Red
Peters	2015	report of a guideline/recommendation	To promote and inform meaningful and culturally appropriate evidence-informed practice amongst maternity care providers caring for mothers and families who experience stillbirth.	A comprehensive systematic review was conducted which primarily synthesised relevant qualitative research studies. An expert advisory group comprised of stillbirth researchers, clinicians, and parents who have experienced stillbirth provided guidance for the review and the development of implications for practice.	Members of the expert advisory group provided input throughout the project via three, face to face meetings, teleconferences and email correspondence with the research team. Advisory group members were asked to draw upon their professional knowledge and expertise, as well as their personal experiences as maternity care providers, clinicians, and parents of stillborn babies to provide advice. The …	expert advisory group comprised of stillbirth researchers, clinicians, and parents who have experienced stillbirth	Yes	3. throughout/within the review process	Australia	XV Pregnancy, childbirth and the puerperium	Amber
Pollock	2015	description of methods of involvement	This paper describes the structured methods used to involve patients, carers and health professionals in an update of a Cochrane systematic review relating to physiotherapy after stroke and explores the perceived impact of involvement.	We sought funding and ethical approval for our user involvement. We recruited a stakeholder group comprising stroke survivors, carers, physiotherapists and educators and held three pre-planned meetings during the course of updating a Cochrane systematic review. Within these meetings, we used formal group consensus methods, based on nominal group techniques, to reach consensus decisions on key iss…	We pre-planned three stakeholder group meetings during the course of the 12-month project. We used formal group consensus methods to reach consensus decisions within the stakeholder group meetings. In addition to the three planned meetings, contact was made with stakeholder group members by email as required throughout the project.	Thirteen people were recruited onto the stakeholder group. This comprised three stroke survivors, one carer and nine physiotherapists. Only four stroke survivors/ carers volunteered to participate; all four joined the group. The nine physiotherapists represented a wide range of clinical experience, geographical locations and post-graduate experience. An additional four physiotherapy educators/res…	Yes	3. throughout/within the review process	UK	IX Diseases of the circulatory system	Green
Pollock	2016	other	In this brief report, we share our experience of developing and applying concrete rules to grading quality of evidence of the 127 comparisons included in our overview and discuss whether this was an advantageous approach.	The methods we used were exploratory, developed iteratively and pragmatically, to first explore the challenges of applying GRADE levels of evidence, and second, develop a systematic, consistent, and transparent approach to applying GRADE to efficiently grade the quality of evidence within these 127 comparisons.	We used an expert panel approach; the overview author team and Professor Wiffen, who was invited to share his methodological expertise and experience relating to Cochrane overviews, attended an all-day meeting. We had substantive discussions over the application of GRADE criteria, and the reviewers’ perceived challenges associated with the process. We agreed to develop a set of objective criteria…	the overview author team and Professor Wiffen	No	unclear	UK	IX Diseases of the circulatory system	Red
Premji	2014	systematic review	We examined the contribution of maternal perinatal distress on preterm birth and infant health in terms of infant survival and mother– infant interaction.	A critical narrative and interpretive literature review was conducted. Peer-reviewed electronic databases (MEDLINE, Embase, Global Health, CINHAL), grey literature, and reference lists were searched, followed by a consultation exercise.	Towards the end of the review, a group of stakeholders (researchers, clinicians, academics, and policy decisionmakers) from Pakistan, Kenya, Tanzania, and Canada were brought together to add additional insights and refine the conceptual framework. Terminology, such as perinatal distress, was clarified and a common understanding was developed of concepts. Essential elements of the framework were i…	unclear	no	2. interpreting results after review completion	Canada	XV Pregnancy, childbirth and the puerperium	Red
Rahn	2011	systematic review	Objectives—(1) To systematically collect and organize into clinical categories all outcomes reported in trials for abnormal uterine bleeding (AUB); (2) to rank the importance of outcomes for patient decision making; and (3) to improve future comparisons of effects in trials of AUB interventions.	Systematic review of English-language randomized controlled trials of AUB treatments in MEDLINE from 1950 to June 2008. All outcomes and definitions were extracted and organized into major outcome categories by an expert group. Each outcome was ranked “critically important,” “important,” or “not important” for informing patients’ choices.	A ballot system was used by all members to grade the importance of each outcome based on his or her qualitative synthesis of the aforementioned considerations. The mean was calculated and rounded to the nearest whole number. Members were asked to report any potential conflicts of interest for this vote related to professional practice, research activities, or financial investments, and, if presen…	The Systematic Review Group (SRG) of the Society of Gynecologic Surgeons (SGS) is a group of 25 physicians with expertise in benign gynecology (including AUB), urogynecology, obstetrics, and consultants with expertise in systematic review methods and guideline development.	no	unclear	USA	XIV Diseases of the genitourinary system	Red
Rajan	2013	other	In this paper we report on a consensus building exercise that was undertaken to construct an excellence assessment framework for translational cancer research in Europe.	We used mixed methods to reach consensus: a systematic review of existing translational research models critically appraised for suitability in performance assessment of Cancer Centres; a survey among European stakeholders (researchers, clinicians, patient representatives and managers) to score a list of potential excellence criteria, a focus group with selected representatives of survey particip…	Stakeholder survey and focus group discussion – This initial list of 59 criteria was scored by stakeholders (N = 78) in an online survey. Evaluation of criteria by participants identified criteria as critical (if selected by more than 60% of the participants as important), optional (if selected by 40-60% of the participants as important) or not relevant	These included clinicians, researchers, senior managers and patient representatives, representing around 70 European organizations including: CCC’s, Cancer Research Centres, Clinical Cancer Centres, Cancer Units, Patient Organizations and Cancer networks.	yes	2. interpreting results after review completion	Netherlands	II Neoplasms	Amber
Ramos-Casals	2015	report of a guideline/recommendation	To reach a European consensus on the definition and characterization of the main organspecific extraglandular manifestations in primary SS	We carried out a systematic review focused on 273 articles on SS-related systemic features reported in patients fulfilling the 2002 American European Consensus Group (AECG) criteria	not stated	unclear	Unclear	unclear	Spain	XIII Diseases of the musculoskeletal system and connective tissue	Red
Ramsay	2015	systematic review	This study aimed to l develop clinical care pathways relevant to a UK NHS context l review systematically the evidence of the clinical effectiveness and safety of each newer ablative therapy concerning primary and salvage treatment of localised prostate cancer l determine which therapies are most likely to be cost-effective for implementation in the UK NHS l identify and prioritise future researc…	We conducted two discrete systematic reviews	To prevent any biases caused by selective data abstraction, all outcomes were predetermined by both expert panel and patient focus group consensus. Any data were extracted using standard forms.	Not stated	Unclear	unclear	UK	II Neoplasms	Red
Rees	2004	systematic review	This study is an up-to-date synthesis of research evidence on effective and appropriate approaches for increasing the HIV-related sexual health of MSM.	systematic review	An advisory group was set up to inform the scope and development of the review and to increase its relevance to policy and practice. The specific tasks for the group included: • advising on the most appropriate terminology relevant to the subject area; • identifying the literature, particularly unpublished reports; • identifying and prioritising a priori outcomes for analysis; • informing decisio…	The group included people with interests in many different aspects of HIV/AIDS in order to obtain a balance of views. Group membership comprised a mixture of researchers/academics, policy specialists, voluntary sector workers, and a practitioner, representing a number of organisations as listed in the acknowledgments. Observers on the group included two representatives from the funding body for t…	yes	3. throughout/within the review process	UK	I Certain infectious and parasitic diseases	Green
Reilly	2015	systematic review	To evaluate the effectiveness of case management approaches to home support for people with dementia from the perspective of the different people involved (patients, carers, and staff ) compared with other forms of treatment, including ‘treatment as usual’, standard community treatment and other non-case management interventions.	Cochrane review	Use of ALOIS	see ALOIS	Unclear	unclear	UK	V Mental and behavioural disorders	Red
Ricciardi	2015	other	The objective of this study was to compare and analyze NITAGs of 13 developed countries bydescribing vaccination committees’ bodies and working processes. National Immunization Technical Advisory Group (NITAG)	Information about NITAGs bodies and working processes was searched from official sourcesfrom June 2011 to November 2012. Retrieved information was completed from relevant articles identifiedthrough a systematic literature review and by information provided by direct contact with NITAGs orparent organizations. An expert panel was also conducted to discuss, validate, and provide additionalinput on …	RESULTS = NITAGs’ profile of membersMost committees were composed of core members, defined asvoting members, except for Spain and Hungary, and stakeholderswhich can be either ex officio or liaison members (Table 4). Thetotal number of NITAGs’ members varied greatly from one coun-try to another and ranged from 48 in the US to 12 in Hungary. AllNITAGs, with the exception of Australia and Hungary, h…	This paper reports the people involved in NITAGs in different parts of the world. The people involved vary from group to group, including consumers in some cases	Yes	unclear	Italy	XXI Factors influencing health status and contact with health services	Red
Richard	2013	report of a guideline/recommendation	The aim of this study was to develop evidence-based recommendations on the risk of comorbidities and its management for daily clinical use, focusing on cardiovascular risk, risk of cancer and alcohol use in psoriasis.	A scientific committee identified and selected through the Delphi method clinically relevant questions about cardiovascular risk, risk of cancer and alcohol use in psoriasis. To address these questions, a systematic literature search was performed in Medline, Embase and the Cochrane Library databases. Systematic literature reviews including meta-analysis whenever possible were performed. Subseque…	In an Expert board meeting held in June 2012, 39 dermatologists with interest in psoriasis reviewed and discussed the evidence available	In an Expert board meeting held in June 2012, 39 dermatologists with interest in psoriasis reviewed and discussed the evidence available	no	unclear	France	XII Diseases of the skin and subcutaneous tissue	Red
Rodrigues	2015	report of a guideline/recommendation	The purpose of this executive summary is to provide guidance to physicians and patients with regard to the use of neoadjuvant/adjuvant external beam radiation therapy for treatment of resectable LA NSCLC, based on available medical evidence complemented by expert opinion.	Please see the full-text version of the practice guideline (available as supplementary material online only at www.practicalradon.org) for details of the panel selection and review process.	Through a series of communications by conference calls and emails between January 2013 and January 2014, the TF with ASTRO staff support completed the systematic review, created evidence tables, evaluated the quality of evidence, and formulated the clinical practice guidelines contained herein.	The ASTRO BOD both authorized the creation of a practice guideline panel to study issues related to EBRT in LA NSCLC and approved the TF membership (11 Radiation Oncologists, 1 Medical Oncologist, 1 Thoracic Surgeon, and 1 Radiation Oncology Resident) and external expert review panel (3 Radiation Oncologists, see Acknowledgements)	no	3. throughout/within the review process	Canada	II Neoplasms	Red
Rogowski	2014	other	The aim of this paper is to describe two distinct, but linked, interpretations of the concept of PM (personalization by ‘physiology’ or ‘preferences’) that emerged from an expert workshop.	Published HTA key principles and guidelines were identified via a targeted internet search of the homepages of HTA organizations in Europe, Australia and North America and of HTA networks (EUnetHTA, INAHTA). Electronic searches of the databases Medline, Embase and The Cochrane Library and hand searching of journal articles written by known authors in the field were run between February 2011 and M…	A series of structured workshops on the methods and use of health technology assessment (HTA) in PM was held with invited key experts (n=47). We did not aim to generate a formal consensus view but rather presented some emerging key issues that we consider are necessary to inform the debate on if, and how, to improve current methods of economic evaluation in the context of PM.	Experts were identified by publications retrieved by a targeted literature search as well as from recommendations from the Society for Medical Decision Making (SMDM) and Health Technology Assessment international	no	unclear	Germany	Other	Red
Rojas-Fernandez	2014	report of a guideline/recommendation	The National Lipid Association’s Safety Task Force convened a consensus conference of experts to develop a position statement on cognitive function to revise and update that published originally by the Association in the 2006 assessment of statin safety by a panel of neurologists.	The current expert panel was charged with addressing the specific issue of potential adverse cognitive effects attributable to statins. Search strategies recently used in systematic reviews were used to identify relevant evidence using keywords and topics via Medline searches from 1966 to December 2013. Manual searches of bibliographies were also conducted. Panel members were asked to use the evi…	Expert panel (no further details)	unclear - previous statement was by a "panel of neurologists"	Unclear	unclear	Canada	VI Diseases of the nervous system	Red
Rose	2003	systematic review	To ascertain patients’ views on the benefits of and possible memory loss from electroconvulsive therapy.	systematic review	A reference group enabled us to identify nine reports written either by patients or in collaboration with them	not stated	unclear	unclear	UK	V Mental and behavioural disorders	Red
Rosenfeld	2014a	report of a guideline/recommendation	The primary purpose of the original guideline was to promote appropriate use of oral and topical antimicrobials for AOE and to highlight the need for adequate pain relief. An updated guideline is needed because of new clinical trials, new systematic reviews, and the lack of consumer participation in the initial guideline development group.	In developing this update of the evidence-based clinical practice guideline on managing AOE, the American Academy of Otolaryngology—Head and Neck Surgery Foundation (AAOHNSF) assembled a working group representing the disciplines of otolaryngology–head and neck surgery, pediatrics, infectious disease, family medicine, dermatology, and a consumer advocate. The panel followed the methodology for up…	An executive summary of the existing guideline was then sent to a panel of reviewers. They were asked to assess the statements in the original guideline and recommend if they should be kept as is, amended, or removed based on relevancy, omissions, or controversies that the guideline spurred and any new literature or treatments that might affect the guideline recommendations. The working group the…	Changes in content and methodology from the prior guideline include: addition of a dermatologist and consumer advocate to the guideline development group	yes	unclear	USA	VIII Diseases of the ear and mastoid process	Red
Rosenfield	2015	report of a guideline/recommendation	The purpose of this multidisciplinary guideline is to identify quality improvement opportunities in managing adult rhinosinusitis and to create explicit and actionable recommendations (Table 2, Figure 1) to implement these opportunities in clinical practice	This guideline was developed following the methodology for updating guidelines detailed in the AAO-HNSF’s guideline development manual.17	Changes in content and methodology from the prior guideline include the following: •• Addition of a consumer advocate to the guideline development group	Members of the panel represented the disciplines of otolaryngology–head and neck surgery, pediatrics, infectious disease, family medicine, dermatology, and a consumer advocate.	Yes	unclear	USA	I Certain infectious and parasitic diseases	Red
Rosenfield	2016	report of a guideline/recommendation	The purpose of the multidisciplinary guideline is to identify quality improvement opportunities in managing OME and to create explicit and actionable recommendations to implement these opportunities in clinical practice.	In developing the update of the evidence-based clinical practice guideline, the methods outlined in the AAO-HNSF “Clinical Practice Guideline Development Manual, Third Edition” were followed explicitly.18 The evidence profile for each statement in the earlier guideline was then converted into an expanded action statement profile for consistency with our current development standards.18 Informatio…	The AAO-HNSF assembled a guideline update group (GUG) representing the disciplines of otolaryngology–head and neck surgery, pediatric otolaryngology, otology, pediatrics, allergy and immunology, family medicine, audiology, speech language pathology, advanced practice nursing, and consumer advocacy. The GUG had several conference calls and one in-person meeting, during which they defined the scope…	Changes in content and methodology from the prior guideline include the following: •• Addition of consumer advocates to the guideline development group	Yes	unclear	USA	VIII Diseases of the ear and mastoid process	Red
Ruemmele	2014	report of a guideline/recommendation	The objective of these guidelines is to provide state of the art guidance for medical treatment and long term management of children and adolescents with CD, while individualizing therapy based on risk and benefit, based on a thorough review of the existing evidence.	The guidelines have been prepared by an international working group of specialists in pediatric IBD from the European Society of Pediatric Gastroenterology, Hepatology and Nutrition (ESPGHAN) and the European Crohn's and Colitis Organization (ECCO), following an open call to the societies' members constituting the Guideline Development Group (GDG). A total of 25 topics were distributed between fi…	All members interacted during two face-to-face meetings, by iterative e-mails in the form of a modified Delphi process and by means of an interactive e-platform. Controversial recommendations or those with an absence of evidence were decided by consensus. All recommendations were voted on and accepted when at least 80% agreement was achieved.	The following ECCO National Representatives participated in the review process of this consensus: [named]. The following persons from the Gastro-Committee of ESPGHAN also participated in the review process of this consensus: [named]. The following persons from the ESPGHAN council also participated in the review process of this consensus: [named]	Unclear	unclear	France	XI Diseases of the digestive system	Red
Ruemmele	2014	report of a guideline/recommendation	An expert panel of the European Crohn's and Colitis Organisation (ECCO) and European Society of Pediatric Gastroenterology, Hepatology and Nutrition (ESPGHAN) initiated a consensus process to produce the first pediatric specific ulcerative colitis (UC) guidelines based on a systematic literature review.	A systematic review of the literature and a consensus process were performed focusing on pediatric specific considerations related to the diagnosis and care of children and adolescents with UC. Diagnostic and treatment strategies for pediatric UC (excluding acute severe colitis) were summarized in 40 formal recommendations and 68 practice points, each with a support of at least 80% of the partici…	An expert panel of the European Crohn's and Colitis Organisation (ECCO) and European Society of Pediatric Gastroenterology, Hepatology and Nutrition (ESPGHAN) initiated a consensus process	An expert panel of the European Crohn's and Colitis Organisation (ECCO) and European Society of Pediatric Gastroenterology, Hepatology and Nutrition (ESPGHAN) initiated a consensus process	Unclear	unclear	France	XI Diseases of the digestive system	Red
Saan	2015	description of methods of involvement	To involve stakeholders and also maintain the aim of being systematic and transparent in the review process, we examined stakeholder involvement and generated a tool to account for the role of stakeholders. We focus on the first stage of the review process, this being searching and retrieving studies for inclusion in the review.	The Tool for Recording and Accounting for Stakeholder Involvement (TRASI) is geared towards explicitly accounting for generating keywords in a partnership between researchers and stakeholders. We employ the tool in two cases of systematic reviews (quantitative and qualitative) that are presented below as worked examples.	Example 1 - This way of working together with stakeholders can be characterised as ‘collaboration with invited organised stakeholders’, which means that stakeholders are involved as member of a stakeholder organisation (i.e. VSN or Intervict) and participate in decision making during the review.4 The involvement of the stakeholders in this case aimed at retrieving the appropriate literature for t…	Example 1 - The stakeholders involved in this project were a senior staff member of VSN and a professor in victimology from the international Victimology institute Tilburg (Intervict) at Tilburg University. Example 2 - Stakeholders in this project were 39 invited academic experts. They shared an established research expertise in selfmanagement of patients with various chronic conditions.	no	1. setting scope / review questions	Netherlands	Other	Green
Saul	2013	other	Here, we describe our experience in developing RRR, the key ingredients in making it work, the policy questions to which it is most suited, the strengths and limitations of the method, and the future directions of how this approach may be optimized in practice.	Using examples from completed RRRs, we describe key features of the RRR methodology, the resources required, and the strengths and limitations of the process. All aspects of an RRR are guided by both a local reference group, and a group of content experts. Involvement of knowledge users and external experts ensures both the usability of the review products, as well as their links to current pract…	Validation of findings with content experts: once program theories have been generated, they are reviewed by content experts who have direct experience in the field to ensure that they represent the learnings of practitioners, and to fill any gaps that may have been left by the published literature.	Unclear	unclear	2. interpreting results after review completion	Canada	XXI Factors influencing health status and contact with health services	Amber
Sauser	2014	systematic review	Our objective was to identify, summarize, and evaluate existing quality measures for the emergency care of acute ischemic stroke.	We performed a systematic review of the literature and relevant quality programs to identify quality measures for the emergency care of acute ischemic stroke. We then convened an expert panel to evaluate the quality measures.	The expert panel had 1 face-to-face meeting during an afternoon and used a modified Delphi approach20 to evaluate whether each measure met each of the 4 ACC/AHA criteria. The possible response categories were met, not met, or indeterminate for each criterion. This process involved initial voting, followed by discussion and further voting until consensus was reached. Before the face-to-face meetin…	The expert panel consisted of a convenience group of 5 individuals from emergency medicine, stroke neurology, internal medicine, stroke epidemiology, and stroke quality improvement in the region, all of whom are involved in clinical or health services stroke research.	No	2. interpreting results after review completion	USA	IX Diseases of the circulatory system	Amber
Schoels	2014	report of a guideline/recommendation	To review evidence on targeted treatment for axial and peripheral SpA, as well as for psoriatic skin disease	We performed a systematic literature search of the Medline, Embase and Cochrane databases.	This search was based on a PICO (population, intervention, control and outcome) strategy and search terms developed in the course of discussions of the task force’s steering committee. Box	Not stated	Unclear	unclear	Austria	XII Diseases of the skin and subcutaneous tissue	Red
Schull	2011	report of a guideline/recommendation	We sought to develop a consensus on a prioritized and parsimonious set of evidence-based quality of care indicators for EDs.	The process was led by a nationally representative steering committee and expert panel (representatives from hospital administration, emergency medicine, health information, government, and provincial quality councils). A comprehensive review of the scientific literature was conducted to identify candidate indicators. The expert panel reviewed candidate indicators in a modified Delphi panel proce…	The role of the expert panel was to review existing indicators and related evidence and rate each indicator on specific dimensions.	Steering committee members and expert panelists were selected from participants at the face-toface Calgary summit and through nominations by participants and research team members. We sought broad representation from clinicians (doctors and nurses), hospital and ED administrators, health information experts, regional health authorities, ministries of health, and provincial health quality councils…	no	2. interpreting results after review completion	Canada	XXI Factors influencing health status and contact with health services	Amber
Segal	2014	systematic review	This article describes the key components of care coordination measurement, herein referred to as building blocks, and identifies measures that can be constructed using administrative data to assess aspects of care coordination.	The study team conducted a targeted search for publications describing and evaluating measurement and patient attribution approaches in care coordination programs in the peer-reviewed and non-peer-reviewed literature.	The study team reviewed and synthesized practices described in the literature, and then assembled a team of experts in health services research and diabetes management from across the United States, including experts from the National Institutes of Health, AHRQ, the Centers for Disease Control and Prevention, the Veteran’s Administration, 2 academic institutions, 2 large managed health care organ…	(see before)	No	2. interpreting results after review completion	USA	XXI Factors influencing health status and contact with health services	Red
Serrano-Aguilar	2015	report of a guideline/recommendation	To incorporate patients’ perspective in the design of a clinical practice guideline (CPG) for Systemic Lupus Erythematosus in Spain.	Three different but complementary activities were performed. First, a SR of the international literature focused on health problems and perceived health care needs by SLE patients. Second, in order to receive feedback from people living with SLE in Spain, a consultative and consensus process was carried out. Third, a patient representative was recruited for the guideline development group (GDG) f…	A consultation was run between October and November of 2013 with a sample of SLE adult patients recruited from different regions of Spain. Participants were consulted using the Delphi consensus method with three rounds……...Merged results The research team reviewed the results of the SR, seeking to identify common and relevant topics. These topics were integrated with the issues that emerged from …	Delphi participants - patients?	yes	unclear	Spain	XIII Diseases of the musculoskeletal system and connective tissue	Red
Serrano-Anguilar	2009	description of methods of involvement	The aim of the present study was to involve patients in developing the early stages of a systematic review process.	with the aim of promoting the use of scientific knowledge to guide clinical decision-making and thus to reduce the variability, the Spanish Ministry of Health & Consumer Affairs asked us to develop a systematic review of the scientific literature on the effectiveness and safety of treatment alternatives for DA patients. In order to incorporate needs and expectations of patients in the design of t…	A consultation was conducted between January and May 2007 with a sample of DA patients recruited from different regions of Spain. Participants were consulted using the Delphi consensus method with three rounds (Jones & Hunter, 1995), distributed by e-mail. Informed consent was obtained from each patient to participate in the three round consultation procedure by e-mail.	A total of 53 patients were invited to participate. Patients’ general characteristics are shown in Table 1: their mean age was 39.2 2.0 years, 60.4% (32/53) were women and most of them (67.9%) suffered Friedreich’s ataxia. Mean time of disease progressionwas 15.0 1.6 years and 41.5% (22/53) required some help to perform activities of daily living (ADL). Participants’ place of residence was distri…	yes	1. setting scope / review questions	Spain	VI Diseases of the nervous system	Green
Shaw	2015	report of a guideline/recommendation	To systematically review evidence on genetic variants influencing outcomes during warfarin therapy and provide practice recommendations	A systematic literature search was performed for VKORC1 and CYP2C9 and their association with warfarin therapy. Evidence was critically appraised, and clinical practice recommendations were developed based on expert group consensus.	guideline development group	unclear	Unclear	unclear	USA	ICHI Medical & surgical intervention	Red
Shilling	2013	systematic review	To review the qualitative and quantitative evidence of the benefits of peer support for parents of children with disabling conditions in the context of health, well-being, impact on family, and economic and service implications	Systematic review	the study questions were developed in collaboration with a study-specific advisory group The group did not receive formal training for their involvement but were supported by members of the research team. Those who were not attending in a professional capacity received £25 per half day in acknowledgement of their time and contribution. Members of our advisory group were involved at key stages ide…	comprising three parents of disabled children from the Peninsula Cerebra Research Unit Family Faculty, four befrienders and the local coordinator from the Face 2 Face service who were also all parents of disabled children, representatives from relevant charities (Scope, Cerebra, Contact a Family, A Brighter Tomorrow), a local general practitioner, two representatives from Devon County Council, an…	yes	3. throughout/within the review process	UK	ICHI Functioning intervention	Amber
Shindo	2014	report of a guideline/recommendation	Invasive differentiated thyroid cancer (DTC) is relatively frequent, yet there is a paucity of specific guidelines devoted to its management. The Endocrine Committee of the American Head and Neck Society (AHNS) convened a panel to provide clinical consensus statements based on review of the literature, synthesized with the expert opinion of the group.	An expert panel, selected from membership of the AHNS, constructed the manuscript and recommendations for management of DTC with invasion of recurrent laryngeal nerve, trachea, esophagus, larynx, and major vessels based on current best evidence. A Modified Delphi survey was then constructed by another expert panelist utilizing 9 anchor points, 15strongly disagree to 95strongly agree. Results of t…	each expert on the panel expressed his or her opinion for each proposed statement using a Modified Delphi survey. Survey content was developed based on edits to the initial statement drafts and vetted by 3 members of the panel (G.W.R., D.J.T., and J.J.S.). The survey was delivered to the group electronically, via separate entry forms, so as to blind panelists to the responses of other members of …	Members of the panel were selected from the membership of the AHNS. Both otolaryngologists and general surgeons with expertise in head and neck endocrine surgery were included.	no	unclear	USA	IV Endocrine, nutritional and metabolic diseases	Amber
Shippee	2015	systematic review	This paper utilizes a systematic review and environmental scan to derive an evidence-based framework for PSUE (patient and service user engagement)	Methods consisted of a systematic review, environmental scan and manual search of peerreviewed literature and other sources, supplemented with input from a patient advisory group (PAG).	we presented our project aims, initial findings and recommendations to a PAG35 and asked for feedback on terminology, usefulness and applicability (located at the end of the Results).	unclear	yes	2. interpreting results after review completion	USA	Research	Amber
Siew	2016	report of a guideline/recommendation	The purpose of this review is to report how administrative data have been used to study AKI, identify current limitations, and suggest how these data sources might be enhanced to address knowledge gaps in the field.	A modified Delphi consensus building process consisting of review of the literature and summary statements were developed through a series of alternating breakout and plenary sessions.	We conducted a 2-day conference in September 2015 in Banff, Canada, where summary statements were developed through a series of alternating breakout and plenary sessions. Panelists were assigned to 3–5 person workgroups. In each breakout session, the workgroups refined the key questions, identified the supporting evidence, and generated consensus statements. Workgroup members presented their find…	professionals - named in paper	no	3. throughout/within the review process	USA	XIV Diseases of the genitourinary system	Amber
Sims	2010	report of a guideline/recommendation	The aim of this research was to produce evidence-based recommendations on physical activity designed to improve and maintain the health of older Australians.	A framework for the development of a discussion paper and recommendations was produced in conjunction with an expert advisory group and subsequently refined. The evidence was reviewed using approved national guidelines. A series of recommendations was then formulated, incorporating guidance relevant to subpopulations of older people and specific stakeholder groups involved in implementation. The …	Stakeholders representing key domains, from consumers to policy-makers, were informed about the project and asked for feedback through a national consultation process which included a project newsletter, and in latter stages of the project, a project website, expert advisory group consultation and two consumer focus groups. The purpose of these consultations was to garner confirmation of the cont…	see before	unclear	2. interpreting results after review completion	Australia	ICHI Public health intervention	Red
Skolarus	2014	report of a guideline/recommendation	The Survivorship Center4 convened a multidisciplinary expert workgroup to review the current literature on prostate cancer, its treatments, and their effects in order to provide clinical follow-up care guidelines focused on the role of primary care clinicians in caring for prostate cancer survivors.	Literature Review To develop the ACS Prostate Cancer Survivorship Care Guidelines, The Survivorship Center conducted multiple literature searches.	Using PubMed and the inclusion criteria defined below, Survivorship Center staff selected key articles...In November 2012, the expert workgroup convened and was tasked with reviewing the list of publications and adding any additional relevant publications.	an expert workgroup composed of 16 multidisciplinary experts specializing in the care of patients with prostate cancer and the treatment of long-term and late effects experienced by prostate cancer survivors. Experts were nominated by The Survivorship Center’s Steering Committee and ACS staff and were selected to represent both primary care and oncology perspectives, with a specific focus and exp…	Yes	3. throughout/within the review process	USA	II Neoplasms	Amber
Smiley	2015	report of a guideline/recommendation	This clinical practice guideline is intended to assist general practitioners with decision making about the use of SRP, as well as locally delivered and systemic adjuncts, for patients with periodontitis.	The authors constitute a multidisciplinary panel of subject matter experts and ADA staff methodologists convened by the ADA CSA. The accompanying systematic review1 provides the evidence base for this guideline.	not clear (the panel comprised the authors)	multidisciplinary panel of subject matter experts and ADA staff methodologists convened by the ADA CSA.	no	3. throughout/within the review process	USA	XI Diseases of the digestive system	Red
Smith	2008	systematic review	The purpose of this paper is to explain some of the theoretical limitations to current understandings of service user involvement and to provide some suggestions for theory and methods development. This paper draws upon findings from a review of the research ‘evidence’ and current practice on service user involvement in the design and undertaking of nursing, midwifery and health visiting research.	A multi-method review was commissioned by the NHS Service Delivery and Organisation (SDO) Research and Development Programme. The timeframe was April 2004–March 2005.	We brought together a service user reference group of 26 service users for this purpose, aiming for a diversity of members to reflect the broad range of activities that nurses, midwives and health visitors undertake, and the different client/patient/ service user groups they work with. There is not space in this paper to provide details of the recruitment process, representation issues or dilemma…	(see before)	yes	3. throughout/within the review process	UK	Research	Green
Smith	2015	report of a guideline/recommendation	The most common cause of acute right lower quadrant (RLQ) pain requiring surgery is acute appendicitis (AA). This narrative’s focus is on imaging procedures in the diagnosis of AA, with consideration of other diseases causing RLQ pain.	The guideline development and review include an extensive analysis of current medical literature from peer reviewed journals and the application of a well-established consensus methodology (modified Delphi) to rate the appropriateness of imaging and treatment procedures by the panel. In those instances where evidence is lacking or not definitive, expert opinion may be used to recommend imaging or…	not stated	Not stated	Unclear	unclear	USA	XI Diseases of the digestive system	Red
Smith Toby	2015	systematic review	(a) To assess the effectiveness ofmodels of care including enhanced rehabilitation strategies designed specifically for people with dementia following hip fracture surgery compared to usual care. (b) To assess the effectiveness for people with dementia of models of care including enhanced rehabilitation strategies which are designed for all older people, regardless of cognitive status, following …	Cochrane review	Use of ALOIS	see ALOIS	Unclear	unclear	UK	V Mental and behavioural disorders	Red
Smolen	2016	report of a guideline/recommendation	To update the 2010 treat-to-target recommendations based on systematic literature reviews (SLR) and expert opinion.	A task force of rheumatologists, patients and a nurse specialist assessed the SLR results and evaluated the individual items of the 2010 recommendations accordingly, reformulating many of the items. These were subsequently discussed, amended and voted upon by >40 experts, including 5 patients, from various regions of the world. Levels of evidence, strengths of recommendations and levels of agreem…	After presentation of the steering group’s proposal and the background for it, three breakout groups were formed to address (a) the overarching principles, (b) recommendations 1–5 and (c) recommendations 6–10. Chaired by a patient representative (group dealing with the overarching principles) and rheumatologists (the other two groups), further discussions took place during these breakout sessions…	Task Force of 33 expert individuals, which comprised rheumatologists from many regions of the world (Australia, Europe, Japan, Latin America and North America), 5 patient representatives who had either been already involved in the development of the original recommendations or were identified as having particular interest in this area of research, and a rheumatology nurse.	yes	2. interpreting results after review completion	Austria	XIII Diseases of the musculoskeletal system and connective tissue	Amber
Sollecito	2015	report of a guideline/recommendation	A panel of experts (the 2014 Panel) convened by the American Dental Association Council on Scientific Affairs developed an evidence-based clinical practice guideline (CPG) on the use of prophylactic antibiotics in patients with prosthetic joints who are undergoing dental procedures. This	The 2014 Panel based the current CPG on literature search results and direct evidence contained in the comprehensive systematic review published by the 2012 Panel, as well as the results from an updated literature search. The 2014 Panel identified 4 case-control studies.	(see before)	unclear	Unclear	unclear	USA	XI Diseases of the digestive system	Red
Staley	2009	systematic review	The project involved undertaking a structured literature review (see Section 1.1 below), with the aim of increasing our knowledge of research that provides information about the impact of active public inv	Literature reviews	The two literature searches were each guided by an advisory group drawn from members of INVOLVE’s Evidence, Knowledge and Learning Working Group2 and INVOLVE Coordinating Centre staff. Both advisory groups included researchers and user researchers with extensive knowledge and expertise around public involvement in research (see Appendix 1). Members of the advisory groups helped to determine the s…	Listed in appendix	unclear	unclear	UK	Research	Red
Stang	2013	report of a guideline/recommendation	We used a systematic process involving multiple stakeholders to identify and develop evidence-based quality indicators for high acuity pediatric conditions relevant to any emergency department (ED) setting where children are seen.	prioritized list of clinical conditions was selected by an advisory panel. A systematic review of the literature was conducted to identify existing indicators, as well as guidelines and evidence that could be used to inform the creation of new indicators. A multiphase, Rand-modified Delphi method consisting of anonymous questionnaires and a face-to-face meeting of an expert panel was used for ind…	We used a systematic,multiphase, Randmodified Delphi method congruent with the process for quality indicator development as outlined by the Agency for Healthcare Research and Quality (AHRQ)27 and used in previous indicator work.	We convened a 32-member advisory panel to select target conditions. The panel included representatives from stakeholder organizations, emergency medicine clinicians, administrators, and decision-makers from the United StatesandCanada.Panelmemberswere identified by contacting stakeholder organizations and the ED directors of all pediatric EDs, and a sample of rural and general EDs across Canada, a…	unclear	1 and 2	Canada	XXI Factors influencing health status and contact with health services	Amber
Stepan	2015	report of a guideline/recommendation	Official guideline published and coordinated by the German Society of Gynecology and Obstetrics (DGGG). Hypertensive pregnancy disorders contribute significantly to perinatal as well as maternal morbidity and mortality worldwide.	This S1-guideline is the work of an interdisciplinary group of experts from a range of different professions who were commissioned by DGGG to carry out a systematic literature search of positioning injuries. Members of the participating scientific societies develop a consensus in an informal procedure. Afterwards the directorate of the scientific society approves the consensus.	unclear	unclear	Unclear	unclear	Germany	XV Pregnancy, childbirth and the puerperium	Red
Stewart	2007	description of methods of involvement	The aim was to ensure that policies and resources were relevant to parents, taking into account their experiences and views. Policy and resources were developed by 12 multi-disciplinary expert groups. Parents were included in these expert groups to share experiences and join discussions.		Twenty-two parents were involved in the multi-disciplinary expert groups (steps 5 and 6 of Figure 3.1). Within these groups they helped with: • describing the parent journey (reviewing step 1). • interpreting collected evidence, for example contributing to discussions of evidence presented by the researchers • clarifying parents’ needs and priorities, for example discussing when to offer parents …	We aimed to involve people with experiences of newborn screening (see Box 1) who were confident joining in discussions and committed to attending three meetings over 6–12 months.	yes	2. interpreting results after review completion	UK	XV Pregnancy, childbirth and the puerperium	Green
Stone	2012	systematic review	members of the Society for Healthcare Epidemiology of America (SHEA) Long-Term Care Special Interest Group (LTCSIG) agreed that the surveillance definitions of infections in LTCFs should be updated in light of (1) a substantial increase in the body of evidence-based literature about infections in the elderly in LTCF settings, (2) the availability of improved diagnostics for infection surveillance…	Evidenc review	The process of updating the McGeer Criteria included an evidence-based structured review of the literature in addition to consensus opinions from industry leaders including infectious diseases physicians and epidemiologists, infection preventionists, geriatricians, and public health officials.	see before	no	unclear	USA	I Certain infectious and parasitic diseases	Red
Sundararajan	2015	report of a guideline/recommendation	To develop a consensus opinion regarding capturing diagnosis-timing in coded hospital data.	As part of theWorld Health Organization International Classification of Diseases-11th Revision initiative, the Quality and Safety Topic Advisory Group is charged with enhancing the capture of quality and patient safety information in morbidity data sets. One such feature is a diagnosis-timing flag. The Group has undertaken a narrative literature review, scanned national experiences focusing on co…	unclear	unclear	Unclear	unclear	Australia	Research	Red
Sureshkumar	2015	other	In order to meet the growing need for post-stroke rehabilitation services in India, we developed a webbased Smartphone-enabled educational intervention for management of physical disabilities following stroke. This paper provides a detailed description of the intervention and the processes involved in its development.	On the basis of the findings from the rehabilitation needs assessment study, guidance from the expert group and available evidence from systematic reviews, the framework of the intervention content was designed.	In addition to the needs assessment, expert guidance was obtained from a team of eight highly qualified and experienced health professionals from various neurorehabilitation disciplines (physical medicine and rehabilitation, neuropsychiatry, clinical psychology, occupational therapy, physiotherapy, social sciences, information technology, public health and m-health) with both national and global …	(see before)	yes	unclear	UK	IX Diseases of the circulatory system	Red
Swinkels	2006	description of methods of involvement	The aim of this paper is to describe and evaluate some of the processes of collaboration between the three authors during work on a funded systematic literature review on the topic of hydrotherapy and pain.	systematic review	The objectivity of the librarian combined with the subject expertise of the clinicians, enabled us to develop a core set of inclusion and exclusion criteria which balanced sensitivity and specificity at a level likely to capture those articles of relevance to our research question.	2 physios	no	3. throughout/within the review process	UK	XIII Diseases of the musculoskeletal system and connective tissue	Amber
Taichman	2014	report of a guideline/recommendation	Th e objective of this guideline is to provide clinicians advice regarding pharmacologic therapy for adult patients with PAH as informed by available evidence.	Th is guideline was based on systematic reviews of English language evidence published between 1990 and November 2013, identified using the MEDLINE and Cochrane Library databases. Th e strength of available evidence was graded using the Grades of Recommendations, Assessment, Development, and Evaluation methodology. Guideline recommendations, or consensus statements when available evidence was ins…	unclear	unclear	Unclear	unclear	USA	X Diseases of the respiratory system	Red
Takla	2015	other	In 2014, as part of the Vaccine European New Integrated Collaboration Effort (VENICE) [13], an EU/EEA Member States network of experts in vaccine-preventable diseases, we conducted a follow-up survey in order to (i) systematically collect basic characteristics of EU/ EEA countries’ NITAGs or immunisation expert groups, (ii) explore in detail their current practices for vaccine recommendation and,…	The VENICE gatekeepers in all 27 EU countries (except for the new Member State Croatia) and in the three EEA countries Iceland, Liechtenstein and Norway were contacted via email and asked to nominate and provide contact information of an expert in their respective country involved in the national vaccine recommendation decision-making process. An electronic questionnaire was developed, piloted by…	Table 1 depicts general characteristics of the 26 NITAGs/ expert groups such as number of years since its establishment, whether members have to declare potential conflicts of interest, or if the NITAG is supported by an executive secretariat. A large range of professional expertise is usually represented among NITAGs/expert groups (Table 2)	A large range of professional expertise is usually represented among NITAGs/expert groups (Table 2)	yes	unclear	Germany	ICHI Medical & surgical intervention	Amber
Tanaka	2015	report of a guideline/recommendation	Recently in Japan, the morbidity of colorectal polyp has been increasing. As a result, a large number of cases of colorectal polyps that are diagnosed and treated using colonoscopy has now increased, and clinical guidelines are needed for endoscopic management and surveillance after treatment.	Three committees [the professional committee for making clinical questions (CQs) and statements by Japanese specialists, the expert panelist committee for rating statements by the modified Delphi method, and the evaluating committee by moderators] were organized. Ten specialists for colorectal polyp management extracted the specific clinical statements from articles published between 1983 and Sep…	(see before)	The Guidelines Creation Committee and Evaluation Committee were established prior to drafting the Guidelines. The Japanese Gastroenterological Association, Japanese Society of Gastrointestinal Cancer Screening, the Japan Gastroenterological Endoscopy Society (JGES), the Japan Society of Coloproctology (JSCP), and the Japanese Society for Cancer of the Colon and Rectum (JSCCR), which are cooperati…	Unclear	unclear	Japan	XI Diseases of the digestive system	Red
Tieman	2014	systematic review	To develop and validate a PubMed search filter, LIt.search, that automatically retrieves Aboriginal and Torres Strait Islander health literature and to make it publicly accessible through the Lowitja Institute website.	Search filter development phases included: (1) scoping of the publication characteristics of Aboriginal and Torres Start Islander literature; (2) advisory group input and review; (3) systematic identification and testing ofMeSHand text word terms; (4) relevance assessment of the search filter’s retrieved items; and (5) translation for use in PubMed through the web.	unclear	The advisory group brought together academics, researchers and practitioners working in Aboriginal and Torres Strait Islander health.	no	unclear	Australia	Other	Red
Tosh	2014	report of a guideline/recommendation	Th e suggestions in this article are important for all of those involved in a large-scale pandemic or disaster with multiple critically ill or injured patients, including front-line clinicians, hospital administrators, and public health or government offi cials.	Th e Business and Continuity of Operations panel followed the American College of Chest Physicians (CHEST) Guidelines Oversight Committee’s methodology to develop suggestions, based on a consensus development process (see “Methodology” article by Ornelas et al 14 in this consensus statement). Th e Business and Continuity of Operations panel developed 13 key questions. (See e-Appendix 1 for key qu…	the panel developed expert opinion-based suggestions using a modifi ed Delphi process.	Th e Business and Continuity of Operations panel	Unclear	unclear	USA	XXI Factors influencing health status and contact with health services	Amber
Tremblay	2010	report of a guideline/recommendation	This paper describes the process used to arrive at recommended physical activity guidelines for Canadian school-aged children and youth (5-17 years), adults (18-64 years) and older adults (≥65 years).	The Canadian Society for Exercise Physiology (CSEP) Physical Activity Measurement and Guidelines (PAMG) Steering Committee used the Appraisal of Guidelines for Research Evaluation (AGREE II) Instrument to inform the guideline development process.	Systematic review authors appraised and synthesized the data, and proposed specific recommendations at an international consensus conference of invited experts and key stakeholders. Independently, an international panel of experts interpreted the evidence from the systematic reviews and developed recommendations following attendance at the Consensus Conference.	The guideline development group for all of the guidelines included over 25 people from 7 different countries, and several disciplines, including exercise physiology, behavioural science, end users, and methodologists. A five-member independent multidisciplinary international expert panel developed the guideline recommendations. Physical activity guideline developers from the United States, United…	unclear	unclear	Canada	ICHI Public health intervention	Amber
Trier	2015	report of a guideline/recommendation	To summarize work conducted on a scoping review of interventions focussing on patient involvement for patient safety; to develop consensus-based recommendations in this area.	Scoping review of the literature 2006 – 2011 about methods and eff ects of involving patients in patient safety in primary care identifi ed evidence for previous experiences of patient involvement in patient safety. This information was fed back to an expert panel for the development of recommendations for healthcare professionals and policy makers.	Expert panel meeting On 23 May 2012, an international panel convened in Copenhagen to articulate specifi c recommendations for policy makers and professional organizations across the EU. The panel participants were selected by the LINNEAUS partners, who were asked to identify experts and/or stakeholders in the fi eld. The task of the panel was to develop consensus recommendations that could be ap…	In total, there were ten participants from six diff erent countries: Denmark, UK, Greece, Spain, Poland and The Netherlands. The profi les covered by the participants were: three health services and quality development researchers, three safety and quality managers, two GPs, one pharmacist, and one patient.	Yes	2. interpreting results after review completion	Denmark	Other	Amber
Trier	2015	systematic review	This paper summarizes two reports prepared as part of the EURO-PC LINNEAUS project, which has aimed at exploring how to integrate patient perspectives in the improvement of patient safety in primary care. The work has focused on two objectives: (a) To identify best practices of patient involvement in patient safety in European countries. (b) To propose recommendations aimed at primary care profes…	To achieve these aims, we have built mainly on two resources: 1. A scoping review of the literature on patient involvement in patient safety in European primary care; 2. A n expert panel meeting aiming at formulating a statement with recommendations for clinicians, researchers, professional organizations, policy makers and healthcare organizations.	The task of the panel was to develop consensus recommendations that could be applied across the EU, supporting the development of patient involvement in patient safety organizations. The panel was familiar with the literature study (7), which was distributed to the participants before the event and summarized at the beginning of the meeting. The panel discussed the current knowledge and what reco…	The panel participants were selected by the LINNEAUS partners, who were asked to identify experts and/or stakeholders in the fi eld. In total, there were ten participants from six diff erent countries: Denmark, UK, Greece, Spain, Poland and The Netherlands. The profi les covered by the participants were: three health services and quality development researchers, three safety and quality managers,…	Unclear	unclear	Denmark	Other	Amber
Upadhyay	2014	systematic review	Although several tools have been used to measure pain in patients undergoing hemodialysis as reported in the literature, none of them have been validated specifically in this population. The objective for this review was to compare and contrast these pain assessment tools and discuss their clinical utility in this patient population.	To identify pain assessment tools studied in patients undergoing hemodialysis, a literature search was performed in PubMed and Medline. An expert panel of dialysis and pain clinicians reviewed each tool. Each pain assessment tool was assessed on how it is administered and scored, its psychometric properties such as reliability, validity and responsiveness to change, and its clinical utility in a …	unclear	unclear	Unclear	unclear	Canada	XIV Diseases of the genitourinary system	Red
Vale	2012	description of methods of involvement	In April 2005, researchers based at the Medical Research Council Clinical Trials Unit, set out to involve women affected by cervical cancer in a systematic review and meta-analysis of individual patient data to evaluate treatments for this disease. Each of the women had previously been treated for cervical cancer. Following completion of the meta-analysis, we aimed to evaluate the process of invo…	An advisory group was first established to give advice on recruiting, supporting and involving women and led to efforts to recruit women to take part in the systematic review using different approaches. Evaluation of the process and outcomes of the partnership between the systematic reviewers and the patients, in respect to what the partnership achieved; what worked well and what were the difficu…	Six women, each of whom had received treatments for cervical cancer, were recruited as Patient Research Partners and five of these women subsequently took part in a variety of activities around the systematic review. They attended progress meetings and all but one attended a meeting at which the first results of the review were presented to all collaborators and gave feedback. Three of the women …	Six women, each of whom had received treatments for cervical cancer	yes	3. throughout/within the review process	UK	II Neoplasms	Green
van Hecke	2015	report of a guideline/recommendation	Led and funded by the International Association for the Study of Pain (IASP) Special Interest Group (SIG) on Neuropathic Pain (NeuPSIG), and in collaboration with the IASP SIG on Genetics and Pain, we staged an approach towards achieving consensus on neuropathic pain phenotyping for human genetic studies. This is intended to inform future genetic research, rather than phenotyping for clinical res…	Our step-wise approach towards this goal had 3 stages: (1) A systematic literature review to identify all neuropathic pain phenotypes used in previous genetic studies; (2) A Delphi survey to determine and rank neuropathic pain phenotypes assessing their validity and feasibility; and (3) A meeting of experts to reach consensus on “ideal” phenotype (s) to be collected from patients with neuropathic…	3-round Delphi. Consensus meeting.	E-mail invitations to take part in a 3-round Delphi survey were sent to 28 experts in the field of neuropathic pain phenotyping and/or conducting genetic studies on neuropathic pain. All experts were identified by their publication track record in at least one of the fields. Consensus meeting - consisted of 18 experts, identified by NeuPSIG based on their experience in the fields of pain phenotyp…	no	unclear	UK	VI Diseases of the nervous system	Amber
van Panhuis	2014	other	We conducted a systematic literature review of potential barriers to data sharing and used this evidence to group these barriers in a taxonomy that can be used as a framework to facilitate an international dialogue on solutions and instruments to advance data sharing for better population health.	We conducted a systematic literature review of potential barriers to public health data sharing. Documents that described barriers to sharing of routinely collected public health data were eligible for inclusion and reviewed independently by a team of experts. We grouped identified barriers in a taxonomy for a focused international dialogue on solutions.	Experts then grouped and generalized barrier descriptions within their categories. Iteratively, a modified list of barriers was proposed and compared to the original barrier descriptions to preserve the intent of the source documents. A final taxonomy and description of barriers emerged from a series of group discussions. For each barrier, we also categorized available evidence to identify knowle…	unclear	Unclear	2. interpreting results after review completion	USA	Other	Red
van Zuuren	2017	systematic review	To assess the effects of moisturisers for eczema.	Cochrane review	"BA was the consumer co-author and checked the review for readability and clarity, as well as ensuring outcomes are relevant to consumers."	1 consumer co-author	yes	3. throughout/within the review process	Netherlands	XII Diseases of the skin and subcutaneous tissue	Red
Vance	2011	report of a guideline/recommendation	The Royal College of Paediatrics and Child Health (RCPCH) Science and Research Department was commissioned by the Department of Health to develop national care pathways for children with allergies: the asthma/rhinitis care pathway is the third such pathway.	The asthma/rhinitis pathway was developed by a multidisciplinary working group and was based on a comprehensive review of evidence. The pathway was reviewed by a broad group of stakeholders including the public and was approved by the Allergy Care Pathways Project Board and the RCPCH Clinical Standards Committee.	Fourteen of 56 invited organisations responded, providing 68 comments. All comments were reviewed by the ARWG and the pathway was approved by the Allergy Care Pathways Project Board and the RCPCH Clinical Standards Committee.	Unclear	unclear	unclear	UK	X Diseases of the respiratory system	Red
van't Hooft	2016	other	To develop a consensus on a set of key clinical outcomes for the evaluation of preventive interventions for preterm birth in asymptomatic pregnant women.	A two-stage web-based Delphi survey and a face-to-face meeting of key stakeholders were used to develop a consensus on a set of critical and important outcomes.	We used a two-round electronic Delphi survey design, a well-established method to elicit consensus based on an iterative process with anonymous consultation and with controlled feedback and quantified analysis of the responses.6 A priori we agreed the important methodologic features for our Delphi process were: 1) composition of the group; 2) anonymity; 3) how to assess the importance of outcomes…	We approached five stakeholder groups (parents, midwives, obstetricians, neonatologists, and researchers) from middle- and high-income countries.	yes	2. interpreting results after review completion	Netherlands	XV Pregnancy, childbirth and the puerperium	Amber
Vaughan	2014	systematic review	To optimize the identification of landmark articles that have helped to advance the practice of geriatrics, an assessment was conducted using a combination of approaches, including literature review coupled with expert opinion survey, bibliometric analysis, and consensus panel review of clinical relevance.	An initial list of potential landmark articles was generated through literature review and expert opinion survey	Panel members rated each article from the faculty survey based on its clinical relevance using a Likert scale ranging from 1 (very low relevance to the practice of geriatrics) to 5 (very high relevance to the practice of geriatrics). Using a modified Delphi method, the panel then reviewed the individual ratings for each article and reached consensus such that all ratings were within 1 point of th…	Consensus panel review involved four geriatricians with different areas of academic focus: a clinician–investigator, two clinician–educators, and a public health and policy expert.	no	2. interpreting results after review completion	USA	XXI Factors influencing health status and contact with health services	Amber
Vig	2011	report of a guideline/recommendation	Negative Pressure Wound Therapy (NPWT) has become widely adopted over the last 15 years and over 1000 peer-reviewed publications are available describing its use. Despite this, there remains uncertainty regarding several aspects of usage. In order to respond to this gap a global expert panel was convened to develop evidence-based recommendations describing the use of NPWT.	Evidence-based recommendations were obtained by a systematic review of the literature, grading of evidence, drafting of the recommendations by a global expert panel followed by a formal consultative consensus development program in which 422 independent healthcare professionals were able to agree or disagree with the recommendations. The criteria for agreement were set at 80% agreement. Evidence …	formal consensus development program involving consultation with 422 independent healthcare professionals……..Formal consensus techniques were then used to gain consensus on the recommendations in a twostage process. Firstly during the development phase, consensus was obtained between the Expert Panel members.	an invited audience of 422 healthcare professionals from 29 countries (comprising 69% surgeons and 31% other clinicians. Appendix 1 gives further details).	no	2. interpreting results after review completion	UK	ICHI Medical & surgical intervention	Red
Vitale	2013	report of a guideline/recommendation	The purpose of this initiative is to develop a consensus-based “Best Practice” Guideline (BPG), informed by both the available evidence in the literature and expert opinion, for high-risk pediatric patients undergoing spine fusion.	To identify potential SSI prevention strategies for high-risk patients, we performed a systematic review of the literature using published guidelines to grade the level of evidence.27–29 The primary authors (M.G.V., M.D.R., M.P.G., L.S.) created an electronic survey exploring the use of selected SSI prevention strategies (described below) by pediatric spine surgeons. In a face-to-face meeting, th…	An expert panel composed of 20 pediatric spine surgeons and 3 infectious disease specialists from North America, selected for their extensive experience in the field of pediatric spine surgery, was developed. Using the Delphi process and iterative rounds using a nominal group technique, participants in this panel were as follows: (1) surveyed for current practices; (2) presented with a detailed s…	Twenty experienced spine surgeons from the various children’s hospitals in North America were asked to participate in this effort. Surgeons were selected because of clinical experience, a track record of relevant research, and experience in positions of leadership in various academic pediatric orthopaedic and spine organizations and study groups. In addition, 3 pediatric infectious disease subspe…	no	2. interpreting results after review completion	USA	XIII Diseases of the musculoskeletal system and connective tissue	Amber
Wallcraft	2012	systematic review	The purpose of this paper is to summarise findings of a review of service user and carer involvement in safeguarding and recommendations for good practice.	The study involved a review of selected literature and a consultation exercise with experts in the field of adult safeguarding and telephone interviews with 13 Adult Safeguarding Leads across England and Wales.	In addition, SCIE asked regional Adult Safeguarding Leads for examples of good practice or innovation around user involvement in their areas and discussions were held about these. In all, 13 telephone interviews were carried out. The views of the SCIE service user group were sought, and two consultants with expertise on Adult Safeguarding and user involvement commented on drafts of the report	Not stated	unclear	unclear	UK	Other	Red
Warner	2011	report of a guideline/recommendation	The evidence review aimed to answer two key clinical questions: (1) What is the ideal pathway of care for children (0–18 years) from self-care to follow-up?; (2) For each stage of care within the pathway, what are the things a health professional should know, the specifi c skills a health professional should have and the services or facilities to which the health professional should have access?	Systematic review	The methodology used to develop each pathway consisted of a systematic review of the evidence in the topic area led by the project manager and a critical appraisal of the identifi ed literature followed by an iterative mapping of the pathway informed by the evidence and the expert opinion of the working group.......External peer review Stakeholders were invited by email to review each draft pathw…	The working groups included health professionals with expertise in paediatric and adult allergy, allergy and paediatric nursing, pharmacy, primary care, secondary care, immunology, dietetics and emergency care, along with the ambulance service and relevant parent/carer representatives. Where possible young people were invited to be part of the working groups	yes	unclear	UK	XXI Factors influencing health status and contact with health services	Red
Weiler	2014	report of a guideline/recommendation	This article summarizes the findings of an expert panel of nationally recognized allergists and pulmonologists who met to discuss how to improve detection and diagnosis of exerciseinduced bronchoconstriction (EIB), a transient airway narrowing that occurs during and most often after exercise in people with and without underlying asthma.	In November 2012, an expert panel composed of 6 nationally recognized allergists and pulmonologists met to discuss unmet needs regarding the detection of EIB in the general population. (Teva Pharmaceuticals sponsored the meeting but had no role in the development of this article.)	(see before)	(see before)	no	unclear	USA	X Diseases of the respiratory system	Red
Weyant	2013	report of a guideline/recommendation	A panel of experts convened by the American Dental Association (ADA) Council on Scientific Affairs presents evidence-based clinical recommendations regarding professionally applied and prescription-strength, home-use topical fluoride agents for caries prevention.	The authors conducted a search of MEDLINE and the Cochrane Library for clinical trials of professionally applied and prescription-strength topical fluoride agents—including mouthrinses, varnishes, gels, foams and pastes—with caries increment outcomes published in English through October 2012	In the second part of the process, the panel developed clinical recommendations and graded the strength of the recommendations, according to a standardized process. The panel ascertained the net benefit rating by judging the balance of benefits with potential harm.	The ADA CSA convened the panel, which was multidisciplinary and comprised subject matter and methodology experts, as well as representatives from various stakeholder groups.	unclear	2. interpreting results after review completion	USA	XI Diseases of the digestive system	Red
Whitton	2015	systematic review	To assess the effects of all therapeutic interventions used in the management of vitiligo.	Cochrane review	"MW was the consumer lead author and wrote the Plain language summary, checked the review for readability and clarity, as well as ensuring outcomes are relevant to consumers."	1 consumer co-author	yes	3. throughout/within the review process	UK	XII Diseases of the skin and subcutaneous tissue	Red
Wilhem	2015	systematic review	Our objective was to investigate their potential public health risks from animalreservoirs.	Given the diversity of evidence sources, a scoping review incorporating a mixedmethods synthesis approach was used.	Stakeholders’ groupSeven stakeholders representing policy-makers at theprovincial and federal levels, public health officials, indus-try representatives, and researchers were invited toparticipate in two tele-conference meetings with the fol-lowing agendas:(i) Meeting 1: introduction to project, suggestionsregarding content/format of the scoping review.(ii) Meeting 2: update on project and sugges…	(see before)	No	1 and 2	Canada	ICHI Public health intervention	Amber
Willers	2015	report of a guideline/recommendation	The integration of chemotherapy, radiation therapy (RT), and surgery in the management of patients with stage IIIA (N2) non– small-cell lung carcinoma is challenging. The American College of Radiology (ACR) Appropriateness Criteria Lung Cancer Panel was charged to update management recommendations for this clinical scenario.	The guideline development and review include an extensive analysis of current medical literature from peerreviewed journals and the application of a well-established consensus methodology (modified Delphi) to rate the appropriateness of imaging and treatment procedures by the panel. In those instances where evidence is lacking or not definitive, expert opinion may be used to recommend imaging or …	unclear	unclear	Unclear	unclear	USA	II Neoplasms	Red
Willis	2014	systematic review	This study aimed to connect decision makers in a public health agency with evidence of how organizational capacity may be improved for delivering health literacy services.	A rapid realist review of published and grey literature was conducted by a partnership between the Public Health Agency of Canada (PHAC) and the InSource Research Group.	The RRR process expedites the full realist review by engaging reference and expert panels: reference panel members provide local knowledge, making sure the review is sensitive to ‘on-theground’ action, while the expert panel comprises content experts who ensure the review reflects current international thinking. In a RRR, the reference and expert panels are tasked to rapidly identify salient docu…	In the present review, expert panel members were drawn from across Canadian academic institutions, leading non-government organizations involved in health literacy advocacy, public and private health focused organizations, and government agencies. Experts were identified as those with a history of working, publishing and/or engaging in other discourse related to health literacy and organizational…	no	3. throughout/within the review process	Canada	ICHI Public health intervention	Amber
Willis	2012	systematic review	we present a focused review of realworld applications of these tools to transformative efforts in large health systems. In doing so, we offer a novel synthesis and interpretation of these tools in the context of transformation and show how each may add value to decision making for health policy	A literature search of PubMed and EMBASE was undertaken using terms and phrases associated with each system tool, combined with keywords relating to system transformation (see online supplementary appendix table 1). Using this search and with key inputs from an international advisory panel, we conducted a narrative review of each system tool.	An international expert advisory panel was convened, based on a strategic combination of experience, expertise and perspective (research or policy oriented)	Members from the UK, USA, Canada and Australia were invited with expertise in population health, knowledge development and translation and who had direct experience with the tools outlined in this review.	No	unclear	Australia	ICHI Public health intervention	Red
Willis	2013	other	The objective of this stage of the COMMVAC project was to develop a formal taxonomy of communication interventions for routine childhood vaccination, and this article outlines our methods.	There were two main stages: Stage 1 focused on searching for and selecting interventions; Stage 2 involved developing the taxonomy, consulting on drafts of the work and finalising the taxonomy.	The COMMVAC project partners invited an international group of vaccination and communication experts to form an advisory group to provide comment and feedback on different aspects of the project…...The advisory group provided specific advice on the organisation of the taxonomy and on the degree to which it reflected the experiences of those working in the vaccination and communication fields.	Representatives from the World Health Organization (WHO), the International Union for Health Promotion and Education (IUHPE), the Global Alliance for Vaccines and Immunisation (GAVI Alliance), the Cameroon Public Health Association and the Norwegian Knowledge Centre for the Health Services advised on the direction and implementation of the project and interpretation of findings.	no	unclear	Australia	XXI Factors influencing health status and contact with health services	Red
Wilson	2015	other	To determine the types of PPI in funded research, describe key processes, analyse the contextual and temporal dynamics of PPI and explore the experience of PPI in research for all those involved. Mechanisms contributing to the routine incorporation of PPI in the research process were assessed, the impact of PPI on research processes and outcomes evaluated, and barriers and enablers to effective P…	A three-staged realist evaluation drawing on Normalisation Process Theory to understand how far PPI was embedded within health-care research in six areas: diabetes mellitus, arthritis, cystic fibrosis, dementia, public health and learning disabilities. The first two stages comprised a scoping exercise and online survey to chief investigators to assess current PPI activity. The third stage consist…	One reported case study related to a systematic review	Case study (p54) - Parents of children with intellectual and developmental disabilities	yes	unclear	UK	Research	Red
Woodruffe	2015	report of a guideline/recommendation	Research on Australian cardiovascular disease secondary prevention and cardiac rehabilitation to guide practice needs updating to reflect current context of practice. It is timely therefore to review the core components that underpin effective services that deliver maximum benefits for participants.	The Australian Cardiovascular Health and Rehabilitation Association (ACRA) convened an inter-agency, multidisciplinary, nationally representative expert panel of Australia’s leading cardiac rehabilitation clinicians, researchers and health advocates who reviewed the research evidence.	(see before)	(see before)	Unclear	unclear	Australia	IX Diseases of the circulatory system	Red
Wu	2014	report of a guideline/recommendation	In November 2010, the IOF/ISCD FRAX initiative was held in Bucharest, bringing together international experts to review and create evidence-based official positions guiding clinicians for the practical use of FRAX.	To make FRAXapplicable to AP regions, the Taiwanese Osteoporosis Association (TOA), ISCD, and IOF organized a 2-d expert panel meeting in Taipei, Taiwan, on August 24 and 25, 2012. Its mission was to develop a Consensus Statement in the AP regions using the IOF/ISCD official document on the ‘‘Interpretation and Use of FRAX in Clinical Practice’’ as the basis.	This consensus meeting focused on the reviewed official positions including not only the key spectrum of positions but also unique concerns in AP regions.	The Expert Panel of IOF/ISCD was composed of AP Panel members of ISCD; FRAX developers from countries within the AP region; Task Force members or Expert Panel in the new joint IOF/ISCD PDC; and invited scientists fromIOF, ISCD, and TOA	no	unclear	Taiwan	XIII Diseases of the musculoskeletal system and connective tissue	Red
Yawn	2014	report of a guideline/recommendation	To support and expand the number of health professionals able and willing to provide care for persons with SCD.	Databases of MEDLINE (including in-process and other nonindexed citations), EMBASE, Cochrane Database of Systematic Reviews, Cochrane Central Register of Controlled Trials, CINAHL, TOXLINE, and Scopus were searched using prespecified search terms and keywords to identify randomized clinical trials, nonrandomized intervention studies, and observational studies. Literature searches of English-langu…	unclear	The expert panel was composed of health care professionals with expertise in the areas of family medicine, general internal medicine, pediatric and adult hematology, psychiatry and mental health, transfusion medicine, obstetrics and gynecology, maternal/fetal medicine, emergency department nursing, and evidence-based medicine.	Unclear	3. throughout/within the review process	USA	III Diseases of the blood and blood-forming organs and certain disorders involving the immune mechanism	Red
Yee	2014	report of a guideline/recommendation	The ACR Appropriateness Criteria are evidence-based guidelines for specific clinical conditions that are reviewed every 2 years by a multidisciplinary expert panel.	The guideline development and review include an extensive analysis of current medical literature from peer-reviewed journals and the application of a wellestablished consensus methodology (modified Delphi) to rate the appropriateness of imaging and treatment procedures by the panel. In those instances where evidence is lacking or not definitive, expert opinion may be used to recommend imaging or …	(see before)	(see before)	Unclear	unclear	USA	II Neoplasms	Red
Younossi	2014	report of a guideline/recommendation	To assess the full impact of HCV burden on clinical, economic and patient-reported outcomes.	An expert panel was convened to assess the full impact of HCV burden on a number of important outcomes using an evidence-based approach predicated on Grading of Recommendations Assessment, Development and Evaluation methodology. The literature was summarised, graded using an evidence-based approach and presented during the workshop. Workshop presentations were intended to review recent, relevant …	unclear	Hepatologists from the spectrum of practice with an expertise in evidence assessment were invited to participate.	no	unclear	USA	I Certain infectious and parasitic diseases	Red
Yue	2014	other	the overall goal of the present work was to develop new intervention protocols for HELP to align with the NICE guidelines. Our goal was to operationalize the three NICE guidelines -- hypoxia, infection, and pain -- not currently included in HELP and expand the existing HELP dehydration protocol to include constipation. Our ultimate objective with this project was to allow the NICE guidelines for …	For this process, we followed the IOM's guidelines on developing trustworthy guidelines13 as closely as possible, but within the realistic constraints of a completely voluntary (unfunded) process (Table 1).	unclear	The 6 members of the NICE to HELP team included 2 geriatricians, 1 general internist, 1 advanced practice geriatric nurse, 1 social worker, and 1 HELP coordinator.	no	unclear	China	XI Diseases of the digestive system	Red
Zhou	2015	report of a guideline/recommendation	In this article, a China national lung cancer screening guideline is proposed, based on NLST results and the draft of the LDCT Lung Cancer Screening Guideline in China.	The guideline is based on: results of NLST, a systematic review of evidence related to LDCT screening, and the practice of lung cancer screening in China, particularly the protocol of a LDCT screening program in rural China.6,18,22	not stated	Panelists were selected and appointed by the National Health and Family Planning Commission and had multidisciplinary academic backgrounds, including medical oncology, thoracic surgery, radiology, pathology, and epidemiology.	no	unclear	China	II Neoplasms	Red
References available on request from authors
